# Supplementary material for: Linking Bacillus cereus Genotypes and Carbohydrate Utilization Capacity
Source: PLoS One. 2016 Jun 7;11(6):e0156796. doi: 10.1371/journal.pone.0156796 (PMC4896439; doi:10.1371/journal.pone.0156796)
Supplement: S3 Table — The information in each cell represents: NCBI accession code or contig number (NODE/scaffold) | locus tag | nt coordinates | number of encoded amino acids. Blue shading indicates putative pseudogenes. * genes with newly predicted function. (XLSX) [file pone.0156796.s003.xlsx]

## Sheet: PTS systems
S3 Table
	Bacillus_cereus_NIZO4117	Bacillus_cereus_NIZO4083	Bacillus_cereus_G9842	Bacillus_cereus_CMCC2818_B4080	Bacillus_cereus_NIZO4084	Bacillus_cereus_B4158	Bacillus_cereus_B4264	Bacillus_cereus_NIZO4118	Bacillus_cereus_NIZO4081	Bacillus_cereus_ATCC_14579	Bacillus_cereus_NIZO4155	Bacillus_cereus_NIZO4120	Bacillus_cereus_NIZO4088	Bacillus_cereus_BCM2_134A_B4077	Bacillus_cereus_B4147	Bacillus_cereus_NIZO4082	Bacillus_cereus_FRI_35	Bacillus_cereus_NIZO4079	Bacillus_cereus_ATCC_10987	Bacillus_cereus_Q1	Bacillus_cereus_CMCC2724_B4086	Bacillus_cereus_NIZO4116	Bacillus_cereus_NIZO4085	Bacillus_cereus_L29_16_B4078	Bacillus_cereus_NC7401	Bacillus_cereus_B4153	Bacillus_cereus_AH187	Bacillus_cereus_E33L	Bacillus_cereus_biovar_anthracis_CI	Bacillus_cereus_group_PEA26_B4087	Bacillus_cereus_03BB102	Bacillus_cereus_F837_76	Bacillus_cereus_AH820	Bacillus_subtilis_168	gene	predicted	improved annotation	consensus function (RAST)
lactose
OG_5826									scaffold35|NIZO4081_2008|17831_18820|330aa																					NODE_6|B4087_5687|21924_22913|330aa					lacD		Tagatose 1,6-bisphosphate aldolase (EC 4.1.2.40)	Tagatose 1,6-bisphosphate aldolase (EC4.1.2.40)
OG_5477									scaffold35|NIZO4081_2007|16743_17813|357aa																					NODE_6|B4087_5686|20836_21906|357aa					lacC		Tagatose-6-phosphate kinase (EC 2.7.1.144)	Tagatose-6-phosphate kinase (EC 2.7.1.144)
OG_12576									scaffold35|NIZO4081_2006|16181_16699|173aa																					NODE_6|B4087_5685|20274_20792|173aa					lacB		Galactose-6-phosphate isomerase, LacB subunit (EC 5.3.1.26)	Galactose-6-phosphate isomerase, LacB subunit(EC 5.3.1.26)
OG_12575									scaffold35|NIZO4081_2005|15699_16127|143aa																					NODE_6|B4087_5684|19792_20220|143aa					lacA		Galactose-6-phosphate isomerase, LacA subunit (EC 5.3.1.26)	Galactose-6-phosphate isomerase, LacA subunit(EC 5.3.1.26)
OG_9651									scaffold35|NIZO4081_2004|14929_15681|251aa																					NODE_6|B4087_5683|19022_19774|251aa					lacR		Lactose phosphotransferase system repressor	Lactose phosphotransferase system repressor
OG_9650									scaffold35|NIZO4081_2003|14348_14659|104aa																					NODE_6|B4087_5682|18441_18752|104aa					lacF		PTS system, lactose-specific IIA component (EC 2.7.1.69)	PTS system, lactose-specific IIA component (EC2.7.1.69)
OG_9649									scaffold35|NIZO4081_2002|12665_14341|559aa																					NODE_6|B4087_5681|16758_18434|559aa					lacE		PTS system, lactose-specific IIBC component (EC 2.7.1.69)	PTS system, lactose-specific IIB component (EC2.7.1.69) / PTS system, lactose-specific IIC component(EC 2.7.1.69)
OG_4907									scaffold35|NIZO4081_2001|11171_12649|493aa																					NODE_6|B4087_5680|15264_16742|493aa					lacG		6-phospho-beta-galactosidase (EC 3.2.1.85)	Beta-glucosidase (EC 3.2.1.21);6-phospho-beta-glucosidase (EC 3.2.1.86)
OG_12574									scaffold35|NIZO4081_2000|10046_11023|326aa																					NODE_6|B4087_5679|14139_15116|326aa					glk		Glucokinase (EC 2.7.1.2)/transcriptional repressor, ROK family	Glucokinase (EC 2.7.1.2)
cellobiose I
OG_1960	scaffold18|NIZO4117_2752|61806_63746|647aa	scaffold18|NIZO4083_4602|66098_68038|647aa	NC_011772|BCG9842_B4493|776893_778833|647aa	NODE_190|B4080_0721|55635_57575|647aa	scaffold16|NIZO4084_1732|61966_63906|647aa	NODE_16|B4158_0691|57330_59270|647aa	NC_011725|BCB4264_A0843|814752_816692|647aa	scaffold17|NIZO4118_0247|48484_50424|647aa	scaffold9|NIZO4081_1460|58024_59964|647aa	NC_004722|BC0806|790323_792254|644aa	scaffold9|NIZO4155_1161|52592_54532|647aa	scaffold16|NIZO4120_1381|65620_67560|647aa	scaffold25|NIZO4088_6236|54781_56721|647aa	NODE_144|B4077_0740|81111_83051|647aa	NODE_1|B4147_1210|238580_240520|647aa	scaffold6|NIZO4082_3820|57920_59860|647aa	NC_018491|BCK_04225|785522_787462|647aa	scaffold8|NIZO4079_1662|77817_79757|647aa	NC_003909|BCE_0881|908507_910438|644aa	NC_011969|BCQ_0877|861378_863258|627aa	NODE_75|B4086_0707|17698_19638|647aa	scaffold18|NIZO4116_4724|36959_38899|647aa	scaffold20|NIZO4085_2669|36959_38899|647aa	NODE_126|B4078_0738|71652_73592|647aa	NC_016771|BCN_0774|848788_850728|647aa	NODE_35|B4153_0827|51117_53057|647aa	NC_011658|BCAH187_A0952|887653_889593|647aa	NC_006274|BCZK0686|788781_790721|647aa	NC_014335|BACI_c08200|774822_776759|646aa	NODE_175|B4087_0569|69010_70950|647aa	NC_012472|BCA_0851|794883_796823|647aa	NC_016779|bcf_04130|790581_792521|647aa	NC_011773|BCAH820_0883|845646_847586|647aa		bglG		BglG family transcription antiterminator	Transcriptional antiterminator, BglG family
OG_2618	scaffold18|NIZO4117_2753|63857_64177|107aa	scaffold18|NIZO4083_4601|65667_65987|107aa	NC_011772|BCG9842_B4492|778944_779264|107aa	NODE_190|B4080_0722|57686_58006|107aa	scaffold16|NIZO4084_1733|64017_64337|107aa	NODE_16|B4158_0692|59381_59701|107aa	NC_011725|BCB4264_A0844|816803_817123|107aa	scaffold17|NIZO4118_0246|48053_48373|107aa	scaffold9|NIZO4081_1461|60074_60394|107aa	NC_004722|BC0807|792365_792685|107aa	scaffold9|NIZO4155_1160|52161_52481|107aa	scaffold16|NIZO4120_1382|67671_67991|107aa	scaffold25|NIZO4088_6237|56833_57153|107aa	NODE_144|B4077_0739|80680_81000|107aa	NODE_1|B4147_1209|238149_238469|107aa	scaffold6|NIZO4082_3821|59971_60291|107aa	NC_018491|BCK_04220|785090_785410|107aa	scaffold8|NIZO4079_1663|79869_80189|107aa	NC_003909|BCE_0882|910550_910870|107aa	NC_011969|BCQ_0878|863370_863690|107aa	NODE_75|B4086_0706|17266_17586|107aa	scaffold18|NIZO4116_4723|36527_36847|107aa	scaffold20|NIZO4085_2668|36527_36847|107aa	NODE_126|B4078_0739|73704_74024|107aa	NC_016771|BCN_0775|850840_851160|107aa	NODE_35|B4153_0826|50685_51005|107aa	NC_011658|BCAH187_A0953|889705_890025|107aa	NC_006274|BCZK0687|790833_791153|107aa	NC_014335|BACI_c08210|776871_777191|107aa	NODE_175|B4087_0570|71062_71382|107aa	NC_012472|BCA_0852|796935_797255|107aa	NC_016779|bcf_04135|792633_792953|107aa	NC_011773|BCAH820_0884|847698_848018|107aa		celA		PTS system, cellobiose-specific IIA component	PTS system, cellobiose-specific IIA component(EC 2.7.1.69)
OG_2362	scaffold18|NIZO4117_2754|64221_64484|88aa	scaffold18|NIZO4083_4600|65360_65623|88aa	NC_011772|BCG9842_B4491|779308_779571|88aa	NODE_190|B4080_0723|58008_58313|102aa	scaffold16|NIZO4084_1734|64339_64644|102aa	NODE_16|B4158_0693|59703_60008|102aa	NC_011725|BCB4264_A0845|817125_817430|102aa	scaffold17|NIZO4118_0245|47746_48051|102aa	scaffold9|NIZO4081_1462|60396_60701|102aa	NC_004722|BC0808|792687_792992|102aa	scaffold9|NIZO4155_1159|51854_52159|102aa	scaffold16|NIZO4120_1383|67993_68298|102aa	scaffold25|NIZO4088_6238|57197_57460|88aa	NODE_144|B4077_0738|80373_80636|88aa	NODE_1|B4147_1208|237842_238147|102aa	scaffold6|NIZO4082_3822|60335_60598|88aa	NC_018491|BCK_04215|784783_785088|102aa	scaffold8|NIZO4079_1664|80233_80496|88aa	NC_003909|BCE_0883|910872_911177|102aa	NC_011969|BCQ_0879|863692_863997|102aa	NODE_75|B4086_0705|16959_17222|88aa	scaffold18|NIZO4116_4722|36220_36483|88aa	scaffold20|NIZO4085_2667|36220_36483|88aa	NODE_126|B4078_0740|74068_74331|88aa	NC_016771|BCN_0776|851162_851467|102aa	NODE_35|B4153_0825|50378_50641|88aa	NC_011658|BCAH187_A0954|890069_890332|88aa	NC_006274|BCZK0688|791155_791460|102aa	NC_014335|BACI_c08220|777193_777498|102aa	NODE_175|B4087_0571|71426_71689|88aa	NC_012472|BCA_0853|797257_797562|102aa	NC_016779|bcf_04140|792997_793260|88aa	NC_011773|BCAH820_0885|848062_848325|88aa		celB		PTS system, cellobiose-specific IIB component	PTS system, cellobiose-specific IIB component(EC 2.7.1.69)
OG_2619	scaffold18|NIZO4117_2755|64561_65871|437aa	scaffold18|NIZO4083_4599|63973_65283|437aa	NC_011772|BCG9842_B4490|779655_780965|437aa	NODE_190|B4080_0724|58397_59707|437aa	scaffold16|NIZO4084_1735|64728_66038|437aa	NODE_16|B4158_0694|60092_61402|437aa	NC_011725|BCB4264_A0846|817514_818824|437aa	scaffold17|NIZO4118_0244|46352_47662|437aa	scaffold9|NIZO4081_1463|60785_62095|437aa	NC_004722|BC0809|793073_794386|438aa	scaffold9|NIZO4155_1158|50460_51770|437aa	scaffold16|NIZO4120_1384|68382_69692|437aa	scaffold25|NIZO4088_6239|57543_58853|437aa	NODE_144|B4077_0737|78980_80290|437aa	NODE_1|B4147_1207|236449_237759|437aa	scaffold6|NIZO4082_3823|60681_61991|437aa	NC_018491|BCK_04210|783390_784700|437aa	scaffold8|NIZO4079_1665|80579_81889|437aa	NC_003909|BCE_0884|911259_912569|437aa	NC_011969|BCQ_0880|864080_865390|437aa	NODE_75|B4086_0704|15566_16876|437aa	scaffold18|NIZO4116_4721|34827_36137|437aa	scaffold20|NIZO4085_2666|34827_36137|437aa	NODE_126|B4078_0741|74414_75724|437aa	NC_016771|BCN_0777|851550_852860|437aa	NODE_35|B4153_0824|48985_50295|437aa	NC_011658|BCAH187_A0955|890415_891725|437aa	NC_006274|BCZK0689|791543_792853|437aa	NC_014335|BACI_c08230|777581_778891|437aa	NODE_175|B4087_0572|71772_73082|437aa	NC_012472|BCA_0854|797645_798955|437aa	NC_016779|bcf_04145|793343_794653|437aa	NC_011773|BCAH820_0887|848886_849719|278aa NC_011773|BCAH820_0886|848408_848752|115aa		celC		PTS system, cellobiose-specific IIC component	PTS system, cellobiose-specific IIC component(EC 2.7.1.69)
cellobiose II
OG_3271	scaffold26|NIZO4117_5190|50212_50916|235aa	scaffold15|NIZO4083_4753|55671_56375|235aa	NC_011772|BCG9842_B5632|5070569_5071273|235aa	NODE_200|B4080_5471|170901_171608|236aa	scaffold4|NIZO4084_0568|64210_64917|236aa	NODE_405|B4158_5153|27687_28394|236aa	NC_011725|BCB4264_A5327|5124157_5124864|236aa	scaffold7|NIZO4118_3387|307405_308112|236aa	scaffold7|NIZO4081_4964|64338_65045|236aa	NC_004722|BC5208|5109867_5110574|236aa	scaffold8|NIZO4155_0292|55062_55769|236aa	scaffold8|NIZO4120_3756|74683_75390|236aa	scaffold2|NIZO4088_4330|40079_40783|235aa	NODE_51|B4077_5817|308482_309186|235aa	NODE_98|B4147_5545|281152_281856|235aa	scaffold10|NIZO4082_1246|107025_107729|235aa	NC_018491|BCK_09360|1902451_1903155|235aa	scaffold3|NIZO4079_2584|281860_282564|235aa	NC_003909|BCE_5317|4902456_4903160|235aa	NC_011969|BCQ_5030|4890276_4890980|235aa	NODE_43|B4086_5142|35698_36402|235aa	scaffold14|NIZO4116_5478|42303_43007|235aa	scaffold7|NIZO4085_3315|54071_54775|235aa	NODE_8|B4078_5059|129006_129710|235aa	NC_016771|BCN_5123|4907799_4908503|235aa	NODE_4|B4153_5387|42354_43058|235aa	NC_011658|BCAH187_A5372|4955476_4956180|235aa	NC_006274|BCZK4900|4990509_4991213|235aa	NC_014335|BACI_c51920|4879019_4879723|235aa	NODE_50|B4087_5345|21705_22409|235aa	NC_012472|BCA_5336|4956119_4956826|236aa	NC_016779|bcf_26045|4910888_4911592|235aa	NC_011773|BCAH820_5296|4990717_4991421|235aa		ydjC		Cellobiose phosphotransferase system YdjC-like protein	Cellobiose phosphotransferase system YdjC-likeprotein
OG_1728	scaffold26|NIZO4117_5191|50968_52293|442aa	scaffold15|NIZO4083_4754|56427_57752|442aa	NC_011772|BCG9842_B5631|5071476_5072801|442aa	NODE_200|B4080_5470|169380_170705|442aa	scaffold4|NIZO4084_0567|62838_64163|442aa	NODE_405|B4158_5152|26315_27640|442aa	NC_011725|BCB4264_A5328|5124911_5126236|442aa	scaffold7|NIZO4118_3386|306033_307358|442aa	scaffold7|NIZO4081_4963|62966_64291|442aa	NC_004722|BC5209|5110621_5111946|442aa	scaffold8|NIZO4155_0293|55816_57141|442aa	scaffold8|NIZO4120_3755|73311_74636|442aa	scaffold2|NIZO4088_4331|40832_42157|442aa	NODE_51|B4077_5816|307108_308433|442aa	NODE_98|B4147_5546|281905_283230|442aa	scaffold10|NIZO4082_1247|107779_109104|442aa	NC_018491|BCK_09355|1901076_1902401|442aa	scaffold3|NIZO4079_2583|280332_281657|442aa	NC_003909|BCE_5318|4903363_4904688|442aa	NC_011969|BCQ_5031|4891031_4892356|442aa	NODE_43|B4086_5143|36453_37778|442aa	scaffold14|NIZO4116_5477|40928_42253|442aa	scaffold7|NIZO4085_3316|54825_56150|442aa	NODE_8|B4078_5060|129760_131085|442aa	NC_016771|BCN_5124|4908553_4909878|442aa	NODE_4|B4153_5386|40979_42304|442aa	NC_011658|BCAH187_A5373|4956230_4957555|442aa	NC_006274|BCZK4901|4991263_4992588|442aa	NC_014335|BACI_c51930|4879922_4881247|442aa	NODE_50|B4087_5344|20330_21655|442aa	NC_012472|BCA_5337|4956872_4958197|442aa	NC_016779|bcf_26050|4911642_4912967|442aa	NC_011773|BCAH820_5297|4991471_4992796|442aa		bglA		6-phospho-beta-glucosidase (EC 3.2.1.86)	6-phospho-beta-glucosidase
OG_2482	scaffold26|NIZO4117_5192|52297_52620|108aa	scaffold15|NIZO4083_4755|57756_58079|108aa	NC_011772|BCG9842_B5630|5072805_5073128|108aa	NODE_200|B4080_5469|169053_169376|108aa	scaffold4|NIZO4084_0566|62511_62834|108aa	NODE_405|B4158_5151|25988_26311|108aa	NC_011725|BCB4264_A5329|5126240_5126563|108aa	scaffold7|NIZO4118_3385|305706_306029|108aa	scaffold7|NIZO4081_4962|62639_62962|108aa	NC_004722|BC5210|5111950_5112273|108aa	scaffold8|NIZO4155_0294|57145_57468|108aa	scaffold8|NIZO4120_3754|72984_73307|108aa	scaffold2|NIZO4088_4332|42161_42484|108aa	NODE_51|B4077_5815|306781_307104|108aa	NODE_98|B4147_5547|283234_283557|108aa	scaffold10|NIZO4082_1248|109108_109431|108aa	NC_018491|BCK_09350|1900749_1901072|108aa	scaffold3|NIZO4079_2582|280005_280328|108aa	NC_003909|BCE_5319|4904692_4905012|107aa	NC_011969|BCQ_5032|4892360_4892683|108aa	NODE_43|B4086_5144|37782_38105|108aa	scaffold14|NIZO4116_5476|40601_40924|108aa	scaffold7|NIZO4085_3317|56154_56477|108aa	NODE_8|B4078_5061|131089_131412|108aa	NC_016771|BCN_5125|4909882_4910205|108aa	NODE_4|B4153_5385|40652_40975|108aa	NC_011658|BCAH187_A5374|4957559_4957882|108aa	NC_006274|BCZK4902|4992592_4992915|108aa	NC_014335|BACI_c51940|4881251_4881574|108aa	NODE_50|B4087_5343|20003_20326|108aa	NC_012472|BCA_5338|4958201_4958524|108aa	NC_016779|bcf_26055|4912971_4913294|108aa	NC_011773|BCAH820_5298|4992800_4993123|108aa		celA		PTS system, cellobiose-specific IIA component	PTS system, cellobiose-specific IIA component
OG_3272	scaffold26|NIZO4117_5193|52804_54111|436aa	scaffold15|NIZO4083_4756|58262_59569|436aa	NC_011772|BCG9842_B5629|5073311_5074615|435aa	NODE_200|B4080_5468|167566_168870|435aa	scaffold4|NIZO4084_0565|61021_62328|436aa	NODE_405|B4158_5150|24499_25806|436aa	NC_011725|BCB4264_A5330|5126745_5128052|436aa	scaffold7|NIZO4118_3384|304216_305523|436aa	scaffold7|NIZO4081_4961|61149_62456|436aa	NC_004722|BC5211|5112456_5113763|436aa	scaffold8|NIZO4155_0295|57651_58958|436aa	scaffold8|NIZO4120_3753|71495_72802|436aa	scaffold2|NIZO4088_4333|42668_43975|436aa	NODE_51|B4077_5814|305290_306597|436aa	NODE_98|B4147_5548|283741_285048|436aa	scaffold10|NIZO4082_1249|109615_110922|436aa	NC_018491|BCK_09345|1899258_1900565|436aa	scaffold3|NIZO4079_2581|278515_279822|436aa	NC_003909|BCE_5320|4905198_4906505|436aa	NC_011969|BCQ_5033|4892867_4894174|436aa	NODE_43|B4086_5145|38288_39595|436aa	scaffold14|NIZO4116_5475|39110_40417|436aa	scaffold7|NIZO4085_3318|56661_57968|436aa	NODE_8|B4078_5062|131596_132903|436aa	NC_016771|BCN_5126|4910389_4911696|436aa	NODE_4|B4153_5384|39161_40468|436aa	NC_011658|BCAH187_A5375|4958066_4959373|436aa	NC_006274|BCZK4903|4993099_4994406|436aa	NC_014335|BACI_c51950|4881757_4883064|436aa	NODE_50|B4087_5342|18513_19820|436aa	NC_012472|BCA_5339|4958707_4960011|435aa	NC_016779|bcf_26060|4913478_4914785|436aa	NC_011773|BCAH820_5299|4993306_4994610|435aa		celC		PTS system, cellobiose-specific IIC component	PTS system, cellobiose-specific IIC component
OG_2361	scaffold26|NIZO4117_5194|54128_54430|101aa	scaffold15|NIZO4083_4757|59586_59888|101aa	NC_011772|BCG9842_B5628|5074632_5074934|101aa	NODE_200|B4080_5467|167247_167549|101aa	scaffold4|NIZO4084_0564|60702_61004|101aa	NODE_405|B4158_5149|24180_24482|101aa	NC_011725|BCB4264_A5331|5128069_5128371|101aa	scaffold7|NIZO4118_3383|303897_304199|101aa	scaffold7|NIZO4081_4960|60830_61132|101aa	NC_004722|BC5212|5113780_5114083|pseudogene	scaffold8|NIZO4155_0296|58975_59277|101aa	scaffold8|NIZO4120_3752|71176_71478|101aa	scaffold2|NIZO4088_4334|43992_44294|101aa	NODE_51|B4077_5813|304971_305273|101aa	NODE_98|B4147_5549|285065_285367|101aa	scaffold10|NIZO4082_1250|110939_111241|101aa	NC_018491|BCK_09340|1898939_1899241|101aa	scaffold3|NIZO4079_2580|278196_278498|101aa	NC_003909|BCE_5321|4906522_4906824|101aa	NC_011969|BCQ_5034|4894191_4894493|101aa	NODE_43|B4086_5146|39612_39914|101aa	scaffold14|NIZO4116_5474|38791_39093|101aa	scaffold7|NIZO4085_3319|57985_58287|101aa	NODE_8|B4078_5063|132920_133222|101aa	NC_016771|BCN_5127|4911713_4912015|101aa	NODE_4|B4153_5383|38842_39144|101aa	NC_011658|BCAH187_A5376|4959390_4959692|101aa	NC_006274|BCZK4904|4994423_4994725|101aa	NC_014335|BACI_c51960|4883081_4883383|101aa	NODE_50|B4087_5341|18194_18496|101aa	NC_012472|BCA_5340|4960028_4960330|101aa	NC_016779|bcf_26065|4914802_4915104|101aa	NC_011773|BCAH820_5300|4994627_4994752|42aa		celB		PTS system, cellobiose-specific IIB component	PTS system, cellobiose-specific IIB component
cellobiose III
OG_1728																																		NC_000964|BSU38560|3958516_3959844|443aa	licH		6-phospho-beta-glucosidase (EC 3.2.1.86)	6-phospho-beta-glucosidase
OG_5919																scaffold10|NIZO4082_1254|113727_114176|150aa				NC_011969|BCQ_5038|4896922_4897371|150aa	NODE_43|B4086_5150|42352_42801|150aa	scaffold14|NIZO4116_5470|35931_36380|150aa	scaffold7|NIZO4085_3323|60698_61147|150aa	NODE_8|B4078_5067|135615_136064|150aa	NC_016771|BCN_5131|4914426_4914875|150aa	NODE_4|B4153_5379|35982_36431|150aa	NC_011658|BCAH187_A5380|4962103_4962552|150aa				NC_012472|BCA_5344|4962778_4963227|150aa	NC_016779|bcf_26085|4917534_4917983|150aa					response regulator, LytTR family	response regulator, LytTR family
OG_1729	scaffold26|NIZO4117_5198|56866_57183|106aa	scaffold15|NIZO4083_4760|61933_62250|106aa	NC_011772|BCG9842_B5625|5077077_5077394|106aa	NODE_200|B4080_5464|164887_165138|84aa	scaffold4|NIZO4084_0561|58470_58721|84aa	NODE_405|B4158_5148|23582_23833|84aa	NC_011725|BCB4264_A5334|5130434_5130685|84aa	scaffold7|NIZO4118_3380|301565_301816|84aa	scaffold7|NIZO4081_4959|60166_60483|106aa	NC_004722|BC5215|5116154_5116471|106aa	scaffold8|NIZO4155_0299|61348_61599|84aa	scaffold8|NIZO4120_3749|68844_69095|84aa	scaffold2|NIZO4088_4337|46390_46707|106aa	NODE_51|B4077_5810|302648_302965|106aa	NODE_98|B4147_5552|287368_287685|106aa	scaffold10|NIZO4082_1256|114310_114627|106aa	NC_018491|BCK_09335|1898274_1898591|106aa	scaffold3|NIZO4079_2577|276243_276494|84aa	NC_003909|BCE_5324|4908526_4908843|106aa	NC_011969|BCQ_5039|4897505_4897822|106aa	NODE_43|B4086_5152|42935_43186|84aa	scaffold14|NIZO4116_5468|35546_35797|84aa	scaffold7|NIZO4085_3325|61281_61532|84aa	NODE_8|B4078_5069|136198_136449|84aa	NC_016771|BCN_5132|4915009_4915326|106aa	NODE_4|B4153_5377|35597_35848|84aa	NC_011658|BCAH187_A5381|4962686_4962937|84aa	NC_006274|BCZK4907|4996722_4997039|106aa	NC_014335|BACI_c51990|4885448_4885765|106aa	NODE_50|B4087_5338|15902_16219|106aa	NC_012472|BCA_5346|4963361_4963678|106aa	NC_016779|bcf_26095|4918117_4918434|106aa	NC_011773|BCAH820_5303|4996924_4997241|106aa	NC_000964|BSU38570|3959841_3960173|111aa	licA		lichenan-specific phosphotransferase system,EIIA component	lichenan-specific phosphotransferase system,EIIA component
OG_171	scaffold26|NIZO4117_5199|57193_58494|434aa	scaffold15|NIZO4083_4761|62260_63561|434aa	NC_011772|BCG9842_B5624|5077404_5078705|434aa	NODE_200|B4080_5463|163510_164811|434aa	scaffold4|NIZO4084_0560|57093_58394|434aa	NODE_405|B4158_5147|22205_23506|434aa	NC_011725|BCB4264_A5335|5130761_5132062|434aa	scaffold7|NIZO4118_3379|300188_301489|434aa	scaffold7|NIZO4081_4958|58855_60156|434aa	NC_004722|BC5216|5116481_5117491|337aa	scaffold8|NIZO4155_0300|61675_62976|434aa	scaffold8|NIZO4120_3748|67467_68768|434aa	scaffold2|NIZO4088_4338|46717_48018|434aa	NODE_51|B4077_5809|301337_302638|434aa	NODE_98|B4147_5553|287695_288996|434aa	scaffold10|NIZO4082_1257|114637_115938|434aa	NC_018491|BCK_09330|1896963_1898264|434aa	scaffold3|NIZO4079_2576|274866_276167|434aa	NC_003909|BCE_5325|4908853_4910154|434aa	NC_011969|BCQ_5040|4897832_4899133|434aa	NODE_43|B4086_5153|43262_44563|434aa	scaffold14|NIZO4116_5467|34169_35470|434aa	scaffold7|NIZO4085_3326|61608_62909|434aa	NODE_8|B4078_5070|136525_137826|434aa	NC_016771|BCN_5133|4915336_4916637|434aa	NODE_4|B4153_5376|34220_35521|434aa	NC_011658|BCAH187_A5382|4963013_4964314|434aa	NC_006274|BCZK4908|4997049_4998350|434aa	NC_014335|BACI_c52000|4885775_4887076|434aa	NODE_50|B4087_5337|14591_15892|434aa	NC_012472|BCA_5347|4963688_4964989|434aa	NC_016779|bcf_26100|4918444_4919745|434aa	NC_011773|BCAH820_5304|4997251_4998552|434aa	NC_000964|BSU38580|3960192_3961550|453aa	licC		PTS system, cellobiose-specific IIC	PTS system cellobiose-specific IIC
OG_1730	scaffold26|NIZO4117_5200|58509_58811|101aa	scaffold15|NIZO4083_4762|63576_63878|101aa	NC_011772|BCG9842_B5623|5078720_5079022|101aa	NODE_200|B4080_5462|163193_163495|101aa	scaffold4|NIZO4084_0559|56776_57078|101aa	NODE_405|B4158_5146|21888_22190|101aa	NC_011725|BCB4264_A5336|5132077_5132379|101aa	scaffold7|NIZO4118_3378|299871_300173|101aa	scaffold7|NIZO4081_4957|58538_58840|101aa	NC_004722|BC5217|5117798_5118100|101aa	scaffold8|NIZO4155_0301|62991_63293|101aa	scaffold8|NIZO4120_3747|67150_67452|101aa	scaffold2|NIZO4088_4339|48033_48335|101aa	NODE_51|B4077_5808|301020_301322|101aa	NODE_98|B4147_5554|289011_289313|101aa	scaffold10|NIZO4082_1258|115953_116255|101aa	NC_018491|BCK_09325|1896646_1896948|101aa	scaffold3|NIZO4079_2575|274549_274851|101aa	NC_003909|BCE_5326|4910169_4910471|101aa	NC_011969|BCQ_5041|4899148_4899450|101aa	NODE_43|B4086_5154|44578_44880|101aa	scaffold14|NIZO4116_5466|33852_34154|101aa	scaffold7|NIZO4085_3327|62924_63226|101aa	NODE_8|B4078_5071|137841_138143|101aa	NC_016771|BCN_5134|4916652_4916954|101aa	NODE_4|B4153_5375|33903_34205|101aa	NC_011658|BCAH187_A5383|4964329_4964631|101aa	NC_006274|BCZK4909|4998365_4998667|101aa	NC_014335|BACI_c52010|4887091_4887435|115aa	NODE_50|B4087_5336|14274_14576|101aa	NC_012472|BCA_5348|4965004_4965306|101aa	NC_016779|bcf_26105|4919760_4920062|101aa	NC_011773|BCAH820_5305|4998567_4998869|101aa	NC_000964|BSU38590|3961566_3961874|103aa	licB		lichenan-specific phosphotransferase system,EIIB component	lichenan-specific phosphotransferase system,EIIB component
OG_1960																																		NC_000964|BSU38600|3962003_3963928|642aa	licR		Transcriptional antiterminator of lichenan operon, BglG family	Transcriptional antiterminator of lichenan operon, BglG family
cellobiose IV
OG_4907																scaffold5|NIZO4082_5828|67508_68893|462aa																	NC_011773|BCAH820_3044|2883976_2885361|462aa		bglC2		6-phospho-beta-glucosidase (EC 3.2.1.86)	Beta-glucosidase (EC 3.2.1.21)
OG_12395																scaffold5|NIZO4082_5827|67141_67461|107aa																	NC_011773|BCAH820_3045|2885409_2885729|107aa		celA		PTS system, cellobiose-specifict subunit IIA	PTS system lactose/cellobiose-specifictransporter subunit IIA
OG_12396																scaffold5|NIZO4082_5826|65725_67026|434aa																	NC_011773|BCAH820_3046|2885843_2887144|434aa		celC		PTS system, cellobiose-specifict subunit IIC	PTS system transporter subunit IIC
OG_12397																scaffold5|NIZO4082_5825|64909_65691|261aa																	NC_011773|BCAH820_3047|2887178_2887960|261aa		pgm		phosphoglycerate mutase	phosphoglycerate mutase
OG_12398																scaffold5|NIZO4082_5824|63624_64841|406aa																	NC_011773|BCAH820_3048|2888048_2889265|406aa		-		phospholipase/carboxylesterase	phospholipase/carboxylesterase
OG_7868																scaffold5|NIZO4082_5823|63228_63533|102aa																	NC_011773|BCAH820_3049|2889382_2889684|101aa		celB		PTS system, cellobiose-specific IIB component(EC 2.7.1.69)	mannoside phosphotransferase system enzyme IIB
OG_12399																scaffold5|NIZO4082_5822|62113_62949|279aa																	NC_011773|BCAH820_3050|2889879_2890700|274aa		merR		MerR family transcriptional regulator	MerR family transcriptional regulator
(aryl)beta-glucosides
OG_5776	scaffold19|NIZO4117_5664|104146_104994|283aa	scaffold60|NIZO4083_2049|6269_7120|284aa											scaffold26|NIZO4088_5885|4985_5833|283aa	NODE_94|B4077_6098|4623_5471|283aa			NC_018491|BCK_03460|627396_628244|283aa											NC_006274|BCZK0858|982180_983028|283aa						NC_000964|BSU39080|4012866_4013699|278aa	bglG		Beta-glucoside bgl operon antiterminator, BglG family	transcriptional antiterminator
OG_5777	scaffold19|NIZO4117_5665|105138_107030|631aa	scaffold60|NIZO4083_2048|4126_5994|623aa											scaffold26|NIZO4088_5884|2946_4838|631aa	NODE_94|B4077_6097|2584_4476|631aa			NC_018491|BCK_03455|625363_627249|629aa											NC_006274|BCZK0859|983175_985067|631aa						NC_000964|BSU39270|4033778_4035607|610aa	bglP		PTS system, beta-glucoside-specific subunit IIBCA	phosphotransferase system (PTS)beta-glucoside-specific enzyme IIBCA component
OG_5282	scaffold19|NIZO4117_5666|107126_108565|480aa	scaffold60|NIZO4083_2047|2695_4113|473aa											scaffold26|NIZO4088_5883|1411_2850|480aa	NODE_94|B4077_6096|1049_2488|480aa			NC_018491|BCK_03450|623829_625268|480aa											NC_006274|BCZK0860|985163_986602|480aa						NC_000964|BSU39260|4032346_4033755|470aa	bglH		aryl-phospho-beta-d-glucosidase/ 6-phospho-beta-glucosidase	aryl-6-phospho-beta-glucosidase
OG_5079	scaffold13|NIZO4117_3526|50481_51188|236aa	scaffold1|NIZO4083_4245|215935_216642|236aa			scaffold9|NIZO4084_4094|64778_65485|236aa	NODE_108|B4158_3746|39314_40021|236aa		scaffold2|NIZO4118_2447|43458_44165|236aa		NC_004722|BC3758|3722158_3722766|203aa	scaffold1|NIZO4155_2971|56853_57560|236aa	scaffold1|NIZO4120_5332|551089_551796|236aa		NODE_123|B4077_5324|1065196_1065903|236aa	NODE_17|B4147_4010|6391_7098|236aa	scaffold2|NIZO4082_0176|46278_46985|236aa																					GntR family transcriptional regulator	GntR family transcriptional regulator
OG_4907	scaffold13|NIZO4117_3525|49041_50450|470aa	scaffold1|NIZO4083_4244|214495_215904|470aa			scaffold9|NIZO4084_4093|63338_64747|470aa	NODE_108|B4158_3747|40052_41461|470aa		scaffold2|NIZO4118_2448|44196_45605|470aa		NC_004722|BC3760|3723036_3724322|429aa	scaffold1|NIZO4155_2972|57591_59000|470aa	scaffold1|NIZO4120_5331|549649_551058|470aa		NODE_123|B4077_5323|1063756_1065165|470aa	NODE_17|B4147_4009|4951_6360|470aa	scaffold2|NIZO4082_0177|47016_48425|470aa																		NC_000964|BSU03410|370259_371692|478aa	bglC1		Beta-glucosidase (EC 3.2.1.21); 6-phospho-beta-glucosidase (EC 3.2.1.86)	Beta-glucosidase (EC 3.2.1.21)
mannose
OG_222									scaffold7|NIZO4081_4902|38_334|99aa											NC_011969|BCQ_5094|4963133_4964857|575aa															manB	*	Phosphomannomutase (EC 5.4.2.8)	D-Ribose 1,5-phosphomutase (EC 5.4.2.7)
OG_5605									scaffold7|NIZO4081_4903|496_2442|649aa					NODE_51|B4077_5762|246587_248533|649aa						NC_011969|BCQ_5093|4961027_4962973|649aa										NODE_20|B4087_5603|252240_254186|649aa	NC_012472|BCA_5405|5029907_5031853|649aa	NC_016779|bcf_26380|4983899_4985845|649aa		NC_000964|BSU12000|1270631_1272577|649aa	manR		Activator of the mannose operon (transcriptional antiterminator), BglG family	transcriptional antiterminator
OG_5606									scaffold7|NIZO4081_4904|2586_4538|651aa					NODE_51|B4077_5763|248678_250630|651aa						NC_011969|BCQ_5092|4958931_4960883|651aa										NODE_20|B4087_5604|254330_256282|651aa	NC_012472|BCA_5404|5027811_5029763|651aa	NC_016779|bcf_26375|4981803_4983755|651aa		NC_000964|BSU12010|1272725_1274677|651aa	manP		PTS system, mannose-specific IIBCA component	phosphotransferase system (PTS) mannose-specific enzyme IIBCA component
OG_5607									scaffold7|NIZO4081_4905|4556_5500|315aa					NODE_51|B4077_5764|250648_251592|315aa						NC_011969|BCQ_5091|4957969_4958913|315aa										NODE_20|B4087_5605|256300_257244|315aa	NC_012472|BCA_5403|5026849_5027793|315aa	NC_016779|bcf_26370|4980841_4981785|315aa		NC_000964|BSU12020|1274692_1275639|316aa	manA		Mannose-6-phosphate isomerase (EC 5.3.1.8)	mannose-6 phosphate isomerase
sucrose
OG_4398	scaffold18|NIZO4117_2716|30607_31548|314aa			NODE_190|B4080_0690|27187_28128|314aa	scaffold16|NIZO4084_1697|29720_30661|314aa		NC_011725|BCB4264_A0808|782963_783904|314aa	scaffold17|NIZO4118_0284|82705_83646|314aa		NC_004722|BC0773|758903_759844|314aa	scaffold9|NIZO4155_1203|95099_96040|314aa	scaffold16|NIZO4120_1347|33829_34770|314aa				scaffold6|NIZO4082_3783|26132_27073|314aa					NODE_75|B4086_0743|52091_53032|314aa	scaffold18|NIZO4116_4761|74768_75709|314aa	scaffold20|NIZO4085_2706|74813_75754|314aa	NODE_126|B4078_0701|34842_35783|314aa	NC_016771|BCN_0737|811708_812649|314aa	NODE_172|B4153_0720|18602_19543|314aa	NC_011658|BCAH187_A0915|850573_851514|314aa		NC_014335|BACI_c07850|743097_744038|314aa		NC_012472|BCA_0819|766448_767389|314aa	NC_016779|bcf_03970|758862_759803|314aa		NC_000964|BSU06170|670087_671049|321aa	scrK		Fructokinase (EC 2.7.1.4)	fructokinase FruC
OG_4407	scaffold18|NIZO4117_2717|31545_33020|492aa			NODE_190|B4080_0691|28125_29600|492aa	scaffold16|NIZO4084_1698|30658_32133|492aa		NC_011725|BCB4264_A0809|783901_785376|492aa	scaffold17|NIZO4118_0283|81233_82708|492aa		NC_004722|BC0774|759841_761316|492aa	scaffold9|NIZO4155_1202|93627_95102|492aa	scaffold16|NIZO4120_1348|34767_36242|492aa				scaffold6|NIZO4082_3784|27070_28545|492aa					NODE_75|B4086_0742|50619_52094|492aa	scaffold18|NIZO4116_4760|73296_74771|492aa	scaffold20|NIZO4085_2705|73341_74816|492aa	NODE_126|B4078_0702|35780_37255|492aa	NC_016771|BCN_0738|812646_814121|492aa	NODE_172|B4153_0719|17130_18605|492aa	NC_011658|BCAH187_A0916|851511_852986|492aa		NC_014335|BACI_c07860|744035_745510|492aa		NC_012472|BCA_0820|767386_768861|492aa	NC_016779|bcf_03975|759800_761275|492aa		NC_000964|BSU38040|3902210_3903649|480aa	scrB		Sucrose-6-phosphate hydrolase (EC 3.2.1.26)	sucrose-6-phosphate hydrolase
OG_4406	scaffold18|NIZO4117_2718|33038_34414|459aa			NODE_190|B4080_0692|29618_30994|459aa	scaffold16|NIZO4084_1699|32151_33527|459aa		NC_011725|BCB4264_A0810|785394_786770|459aa	scaffold17|NIZO4118_0282|79839_81215|459aa		NC_004722|BC0775|761334_762710|459aa	scaffold9|NIZO4155_1201|92233_93609|459aa	scaffold16|NIZO4120_1349|36260_37636|459aa				scaffold6|NIZO4082_3785|28560_29939|460aa					NODE_75|B4086_0741|49226_50602|459aa	scaffold18|NIZO4116_4759|71903_73279|459aa	scaffold20|NIZO4085_2704|71948_73324|459aa	NODE_126|B4078_0703|37272_38648|459aa	NC_016771|BCN_0739|814138_815514|459aa	NODE_172|B4153_0718|15737_17113|459aa	NC_011658|BCAH187_A0917|853003_854379|459aa		NC_014335|BACI_c07870|745528_746904|459aa		NC_012472|BCA_0821|768879_770255|459aa	NC_016779|bcf_03980|761293_762669|459aa		NC_000964|BSU38050|3903646_3905031|462aa	scrA		phosphotransferase system (PTS) sucrose-specificenzyme IIBC component	phosphotransferase system (PTS) sucrose-specificenzyme IIBC component
OG_4581	scaffold18|NIZO4117_2719|34550_35536|329aa			NODE_190|B4080_0693|31129_32115|329aa	scaffold16|NIZO4084_1700|33663_34649|329aa		NC_011725|BCB4264_A0811|786906_787892|329aa	scaffold17|NIZO4118_0281|78717_79703|329aa		NC_004722|BC0776|762846_763832|329aa	scaffold9|NIZO4155_1200|91111_92097|329aa	scaffold16|NIZO4120_1350|37772_38758|329aa				scaffold6|NIZO4082_3786|30069_31055|329aa					NODE_75|B4086_0740|48104_49090|329aa	scaffold18|NIZO4116_4758|70781_71767|329aa	scaffold20|NIZO4085_2703|70826_71812|329aa	NODE_126|B4078_0704|38784_39770|329aa	NC_016771|BCN_0740|815650_816636|329aa	NODE_172|B4153_0717|14615_15601|329aa	NC_011658|BCAH187_A0918|854515_855501|329aa		NC_014335|BACI_c07880|747033_748019|329aa		NC_012472|BCA_0822|770384_771370|329aa	NC_016779|bcf_03985|762798_763784|329aa		NC_000964|BSU38070|3906142_3906972|277aa	scrR		sucrose operon repressor	sucrose operon repressor
fructose
OG_788	scaffold13|NIZO4117_3577|97530_99389|620aa	scaffold1|NIZO4083_4298|263197_265056|620aa	NC_011772|BCG9842_B1486|3646889_3648745|619aa	NODE_169|B4080_4410|467957_469813|619aa	scaffold9|NIZO4084_4139|104197_106053|619aa	NODE_108|B4158_3702|99_1955|619aa	NC_011725|BCB4264_A3816|3726944_3728800|619aa	scaffold2|NIZO4118_2403|3615_5471|619aa	scaffold8|NIZO4081_3212|231529_233385|619aa	NC_004722|BC3718|3682310_3684166|619aa	scaffold1|NIZO4155_2927|17006_18862|619aa	scaffold1|NIZO4120_5376|589788_591644|619aa	scaffold63|NIZO4088_1815|3711_5570|620aa	NODE_123|B4077_5369|1106180_1108039|620aa	NODE_5|B4147_3295|37784_39640|619aa	scaffold2|NIZO4082_0128|3026_4885|620aa	NC_018491|BCK_16660|3274899_3276758|620aa	scaffold22|NIZO4079_4001|58606_60462|619aa	NC_003909|BCE_3744|3494145_3496001|619aa	NC_011969|BCQ_3512|3462978_3464837|620aa	NODE_12|B4086_3575|3080_4939|620aa	scaffold1|NIZO4116_3813|60078_61937|620aa	scaffold1|NIZO4085_1744|264455_266314|620aa	NODE_59|B4078_3739|253813_255672|620aa	NC_016771|BCN_3548|3465781_3467640|620aa	NODE_133|B4153_3860|106672_108531|620aa	NC_011658|BCAH187_A3767|3513283_3515142|620aa	NC_006274|BCZK3476|3600629_3602488|620aa	NC_014335|BACI_c36660|3471548_3473260|571aa	NODE_118|B4087_3760|4318_6177|620aa	NC_012472|BCA_3807|3561225_3563081|619aa	NC_016779|bcf_18425|3486504_3488360|619aa	NC_011773|BCAH820_3726|3558350_3560206|619aa	NC_000964|BSU14400|1509256_1511163|636aa	fruA		PTS system fructose-specific transporter subunit IIABC	phosphotransferase system (PTS)fructose-specific enzyme IIABC component
OG_787	scaffold13|NIZO4117_3576|96605_97516|304aa	scaffold1|NIZO4083_4297|262272_263183|304aa	NC_011772|BCG9842_B1485|3648759_3649670|304aa	NODE_169|B4080_4409|467032_467943|304aa	scaffold9|NIZO4084_4138|103272_104183|304aa	NODE_108|B4158_3703|1969_2880|304aa	NC_011725|BCB4264_A3817|3728814_3729725|304aa	scaffold2|NIZO4118_2404|5485_6396|304aa	scaffold8|NIZO4081_3211|230604_231515|304aa	NC_004722|BC3719|3684180_3685091|304aa	scaffold1|NIZO4155_2928|18876_19787|304aa	scaffold1|NIZO4120_5375|588863_589774|304aa	scaffold63|NIZO4088_1816|5584_6495|304aa	NODE_123|B4077_5368|1105255_1106166|304aa	NODE_5|B4147_3294|36859_37770|304aa	scaffold2|NIZO4082_0129|4899_5810|304aa	NC_018491|BCK_16655|3273974_3274885|304aa	scaffold22|NIZO4079_4002|60476_61387|304aa	NC_003909|BCE_3745|3496015_3496926|304aa	NC_011969|BCQ_3513|3464851_3465762|304aa	NODE_12|B4086_3576|4953_5864|304aa	scaffold1|NIZO4116_3814|61951_62862|304aa	scaffold1|NIZO4085_1743|263530_264441|304aa	NODE_59|B4078_3738|252888_253799|304aa	NC_016771|BCN_3549|3467654_3468565|304aa	NODE_133|B4153_3861|108545_109456|304aa	NC_011658|BCAH187_A3768|3515156_3516067|304aa	NC_006274|BCZK3477|3602503_3603414|304aa	NC_014335|BACI_c36670|3473274_3474185|304aa	NODE_118|B4087_3761|6191_7102|304aa	NC_012472|BCA_3808|3563095_3564006|304aa	NC_016779|bcf_18430|3488374_3489192|273aa	NC_011773|BCAH820_3727|3560220_3561131|304aa	NC_000964|BSU14390|1508330_1509241|304aa	fruK		1-phosphofructokinase (EC 2.7.1.56)	fructose-1-phosphate kinase
OG_786	scaffold13|NIZO4117_3575|95856_96608|251aa	scaffold1|NIZO4083_4296|261523_262275|251aa	NC_011772|BCG9842_B1484|3649667_3650419|251aa	NODE_169|B4080_4408|466283_467035|251aa	scaffold9|NIZO4084_4137|102523_103275|251aa	NODE_108|B4158_3704|2877_3629|251aa	NC_011725|BCB4264_A3818|3729722_3730474|251aa	scaffold2|NIZO4118_2405|6393_7145|251aa	scaffold8|NIZO4081_3210|229855_230607|251aa	NC_004722|BC3720|3685088_3685840|251aa	scaffold1|NIZO4155_2929|19784_20536|251aa	scaffold1|NIZO4120_5374|588114_588866|251aa	scaffold63|NIZO4088_1817|6492_7244|251aa	NODE_123|B4077_5367|1104506_1105255|250aa	NODE_5|B4147_3293|36110_36859|250aa	scaffold2|NIZO4082_0130|5807_6559|251aa	NC_018491|BCK_16650|3273225_3273977|251aa	scaffold22|NIZO4079_4003|61384_62136|251aa	NC_003909|BCE_3746|3496923_3497675|251aa	NC_011969|BCQ_3514|3465759_3466511|251aa	NODE_12|B4086_3577|5861_6613|251aa	scaffold1|NIZO4116_3815|62859_63611|251aa	scaffold1|NIZO4085_1742|262781_263533|251aa	NODE_59|B4078_3737|252139_252891|251aa	NC_016771|BCN_3550|3468562_3469314|251aa	NODE_133|B4153_3862|109453_110205|251aa	NC_011658|BCAH187_A3769|3516064_3516816|251aa	NC_006274|BCZK3478|3603411_3604163|251aa	NC_014335|BACI_c36680|3474182_3474934|251aa	NODE_118|B4087_3762|7099_7851|251aa	NC_012472|BCA_3809|3564003_3564755|251aa	NC_016779|bcf_18435|3489282_3490034|251aa	NC_011773|BCAH820_3728|3561128_3561880|251aa	NC_000964|BSU14380|1507578_1508333|252aa	fruR		DeoR family transcriptional regulator	DeoR family transcriptional regulator
trehalose
OG_568	scaffold16|NIZO4117_0512|42677_43387|237aa	scaffold27|NIZO4083_2915|105163_105873|237aa	NC_011772|BCG9842_B4671|624165_624875|237aa	NODE_301|B4080_0557|109762_110472|237aa	scaffold3|NIZO4084_1059|92918_93628|237aa	NODE_103|B4158_0533|50544_51254|237aa	NC_011725|BCB4264_A0666|656437_657147|237aa	scaffold9|NIZO4118_2877|109375_110085|237aa	scaffold11|NIZO4081_2737|64499_65209|237aa	NC_004722|BC0630|625300_626010|237aa	scaffold5|NIZO4155_3332|91901_92611|237aa	scaffold9|NIZO4120_5780|90594_91304|237aa	scaffold14|NIZO4088_3257|60156_60866|237aa	NODE_7|B4077_0596|98626_99336|237aa	NODE_2|B4147_0781|107874_108584|237aa	scaffold9|NIZO4082_5666|95831_96541|237aa	NC_018491|BCK_05000|943235_943945|237aa	scaffold5|NIZO4079_1416|61075_61785|237aa	NC_003909|BCE_0698|721072_721782|237aa	NC_011969|BCQ_0696|695292_696002|237aa	NODE_3|B4086_0622|52605_53315|237aa	scaffold6|NIZO4116_0275|96122_96832|237aa	scaffold5|NIZO4085_5069|96248_96958|237aa	NODE_9|B4078_0575|96450_97160|237aa	NC_016771|BCN_0607|674124_674834|237aa	NODE_9|B4153_0613|22579_23289|237aa	NC_011658|BCAH187_A0759|712989_713699|237aa	NC_006274|BCZK0541|634310_635020|237aa	NC_014335|BACI_c06370|606117_606827|237aa	NODE_175|B4087_0726|229114_229824|237aa	NC_012472|BCA_0664|626232_626942|237aa	NC_016779|bcf_03215|619050_619760|237aa	NC_011773|BCAH820_0685|660292_661002|237aa	NC_000964|BSU07820|853556_854272|239aa	treR		GntR family transcriptional regulator	GntR family transcriptional regulator
OG_567	scaffold16|NIZO4117_0513|43529_44956|476aa	scaffold27|NIZO4083_2914|103440_104867|476aa	NC_011772|BCG9842_B4670|625018_626445|476aa	NODE_301|B4080_0558|110614_112041|476aa	scaffold3|NIZO4084_1058|91350_92777|476aa	NODE_103|B4158_0534|51398_52825|476aa	NC_011725|BCB4264_A0667|657289_658716|476aa	scaffold9|NIZO4118_2878|110226_111653|476aa	scaffold11|NIZO4081_2738|65351_66778|476aa	NC_004722|BC0631|626152_627579|476aa	scaffold5|NIZO4155_3331|90333_91760|476aa	scaffold9|NIZO4120_5779|89025_90452|476aa	scaffold14|NIZO4088_3256|58588_60015|476aa	NODE_7|B4077_0595|97058_98485|476aa	NODE_2|B4147_0780|106306_107733|476aa	scaffold9|NIZO4082_5665|94263_95690|476aa	NC_018491|BCK_04995|941667_943094|476aa	scaffold5|NIZO4079_1417|61926_63353|476aa	NC_003909|BCE_0699|721923_723350|476aa	NC_011969|BCQ_0699|696721_697569|283aa	NODE_3|B4086_0621|51040_52467|476aa	scaffold6|NIZO4116_0276|96972_98399|476aa	scaffold5|NIZO4085_5068|94681_96108|476aa	NODE_9|B4078_0574|94883_96310|476aa	NC_016771|BCN_0608|674974_676401|476aa	NODE_9|B4153_0614|23429_24856|476aa	NC_011658|BCAH187_A0760|713839_715266|476aa	NC_006274|BCZK0542|635158_636585|476aa	NC_014335|BACI_c06380|606965_608392|476aa	NODE_175|B4087_0727|229962_231389|476aa	NC_012472|BCA_0665|627082_628509|476aa	NC_016779|bcf_03220|619901_621328|476aa	NC_011773|BCAH820_0686|661144_662571|476aa	NC_000964|BSU07800|850367_851779|471aa	treB		PTS system trehalose-specific transporter subunit IIBC	PTS system trehalose-specific transporter subunit IIBC
OG_10	scaffold16|NIZO4117_0514|44970_46631|554aa	scaffold27|NIZO4083_2913|101765_103426|554aa	NC_011772|BCG9842_B4669|626459_628120|554aa	NODE_301|B4080_0559|112055_113716|554aa	scaffold3|NIZO4084_1057|89675_91336|554aa	NODE_103|B4158_0535|52839_54500|554aa	NC_011725|BCB4264_A0668|658730_660391|554aa	scaffold9|NIZO4118_2879|111667_113328|554aa	scaffold11|NIZO4081_2739|66792_68453|554aa	NC_004722|BC0632|627593_629254|554aa	scaffold5|NIZO4155_3330|88658_90319|554aa	scaffold9|NIZO4120_5778|87350_89011|554aa	scaffold14|NIZO4088_3255|56913_58574|554aa	NODE_7|B4077_0594|95383_97044|554aa	NODE_2|B4147_0779|104631_106292|554aa	scaffold9|NIZO4082_5664|92588_94249|554aa	NC_018491|BCK_04990|939992_941653|554aa	scaffold5|NIZO4079_1418|63367_65028|554aa	NC_003909|BCE_0700|723364_725025|554aa	NC_011969|BCQ_0700|697583_699244|554aa	NODE_3|B4086_0620|49365_51026|554aa	scaffold6|NIZO4116_0277|98413_100074|554aa	scaffold5|NIZO4085_5067|93006_94667|554aa	NODE_9|B4078_0573|93208_94869|554aa	NC_016771|BCN_0609|676415_678076|554aa	NODE_9|B4153_0615|24870_26531|554aa	NC_011658|BCAH187_A0761|715280_716941|554aa	NC_006274|BCZK0543|636599_638260|554aa	NC_014335|BACI_c06390|608406_610067|554aa	NODE_175|B4087_0728|231403_233064|554aa	NC_012472|BCA_0666|628523_630184|554aa	NC_016779|bcf_03225|621342_623003|554aa	NC_011773|BCAH820_0687|662585_664246|554aa	NC_000964|BSU07810|851850_853535|562aa	treC	*	Trehalose-6-phosphate hydrolase (EC 3.2.1.93)	glucan 1,6-alpha-glucosidase
alpha-glucosides
OG_10	scaffold30|NIZO4117_4445|92043_93707|555aa	scaffold11|NIZO4083_0720|97623_99380|586aa	NC_011772|BCG9842_B4891|391226_392890|555aa	NODE_8|B4080_0415|112163_113827|555aa	scaffold12|NIZO4084_2304|32705_34369|555aa	NODE_68|B4158_0384|105335_106999|555aa	NC_011725|BCB4264_A0427|404945_406609|555aa	scaffold8|NIZO4118_0604|111824_113488|555aa	scaffold14|NIZO4081_0827|112139_113803|555aa	NC_004722|BC0413|394860_396530|557aa	scaffold15|NIZO4155_3679|83981_85645|555aa	scaffold24|NIZO4120_4607|98870_100534|555aa	scaffold18|NIZO4088_4209|42542_44206|555aa	NODE_6|B4077_0357|96418_98082|555aa	NODE_92|B4147_0508|35103_36767|555aa	scaffold7|NIZO4082_0974|96374_98038|555aa	NC_018491|BCK_05985|1170907_1172571|555aa	scaffold20|NIZO4079_3753|17920_19584|555aa	NC_003909|BCE_0481|490987_492651|555aa	NC_011969|BCQ_0445|438244_439908|555aa	NODE_20|B4086_0399|43002_44666|555aa	scaffold42|NIZO4116_0683|43980_45644|555aa	scaffold21|NIZO4085_3141|43119_44783|555aa	NODE_48|B4078_0357|44187_45851|555aa	NC_016771|BCN_0391|439099_440763|555aa	NODE_50|B4153_0377|44178_45842|555aa	NC_011658|BCAH187_A0470|439222_440886|555aa	NC_006274|BCZK0343|400438_402102|555aa	NC_014335|BACI_c04200|380493_382157|555aa	NODE_11|B4087_0365|96285_97949|555aa	NC_012472|BCA_0447|403389_405053|555aa	NC_016779|bcf_02100|388933_390597|555aa	NC_011773|BCAH820_0413|400168_401832|555aa		agl		Alpha-glucosidase (EC 3.2.1.20)|Oligo-1,6-glucosidase (EC 3.2.1.10)	Alpha-glucosidase (EC 3.2.1.20)|Oligo-1,6-glucosidase (EC 3.2.1.10)|Trehalose-6-phosphate hydrolase (EC 3.2.1.93)
OG_2534	scaffold30|NIZO4117_4446|93909_95546|546aa	scaffold11|NIZO4083_0721|99582_101219|546aa	NC_011772|BCG9842_B4890|393096_394733|546aa	NODE_8|B4080_0414|110324_111961|546aa	scaffold12|NIZO4084_2303|30867_32504|546aa	NODE_68|B4158_0383|103493_105130|546aa	NC_011725|BCB4264_A0428|406816_408453|546aa	scaffold8|NIZO4118_0603|109986_111623|546aa	scaffold14|NIZO4081_0826|110296_111933|546aa	NC_004722|BC0414|396736_398373|546aa	scaffold15|NIZO4155_3680|85851_87488|546aa	scaffold24|NIZO4120_4608|100740_102377|546aa	scaffold18|NIZO4088_4208|40699_42336|546aa	NODE_6|B4077_0358|98287_99924|546aa	NODE_92|B4147_0507|33260_34897|546aa	scaffold7|NIZO4082_0975|98243_99880|546aa	NC_018491|BCK_05980|1169064_1170701|546aa	scaffold20|NIZO4079_3752|16077_17714|546aa	NC_003909|BCE_0482|492859_494496|546aa	NC_011969|BCQ_0446|440114_441751|546aa	NODE_20|B4086_0398|41159_42796|546aa	scaffold42|NIZO4116_0684|45850_47487|546aa	scaffold21|NIZO4085_3140|41276_42913|546aa	NODE_48|B4078_0358|46057_47694|546aa	NC_016771|BCN_0392|440969_442606|546aa	NODE_50|B4153_0378|46048_47685|546aa	NC_011658|BCAH187_A0471|441092_442729|546aa	NC_006274|BCZK0344|402309_403946|546aa	NC_014335|BACI_c04210|382363_384000|546aa	NODE_11|B4087_0366|98155_99792|546aa	NC_012472|BCA_0448|405259_406896|546aa	NC_016779|bcf_02105|390802_392439|546aa	NC_011773|BCAH820_0414|402040_403677|546aa		aglP		PTS system, maltose and glucose-specific IIBCcomponent (EC 2.7.1.69)	PTS system, IIBC component
OG_1043	scaffold20|NIZO4117_0063|63700_64197|166aa	scaffold8|NIZO4083_4325|18431_18928|166aa	NC_011772|BCG9842_B5509|5189982_5190479|166aa	NODE_200|B4080_5355|58516_59013|166aa	scaffold7|NIZO4084_1468|141888_142385|166aa	NODE_30|B4158_5382|7810_8307|166aa	NC_011725|BCB4264_A5442|5236025_5236522|166aa	scaffold7|NIZO4118_3265|191617_192114|166aa	scaffold19|NIZO4081_4799|61355_61852|166aa	NC_004722|BC5320|5228047_5228544|166aa	scaffold10|NIZO4155_2461|18076_18573|166aa	scaffold18|NIZO4120_2121|47003_47500|166aa	scaffold2|NIZO4088_4455|164878_165375|166aa	NODE_51|B4077_5701|189547_190044|166aa	NODE_98|B4147_5653|390930_391427|166aa	scaffold27|NIZO4082_2237|31813_32310|166aa	NC_018491|BCK_08760|1775853_1776350|166aa	scaffold3|NIZO4079_2463|156549_157046|166aa	NC_003909|BCE_5445|5028278_5028775|166aa	NC_011969|BCQ_5160|5027518_5028015|166aa	NODE_55|B4086_5264|79682_80179|166aa	scaffold10|NIZO4116_1455|82660_83157|166aa	scaffold2|NIZO4085_1220|203565_204062|166aa	NODE_50|B4078_5185|84668_85165|166aa	NC_016771|BCN_5250|5035689_5036186|166aa	NODE_109|B4153_5535|84668_85165|166aa	NC_011658|BCAH187_A5498|5083366_5083863|166aa	NC_006274|BCZK5019|5119024_5119521|166aa	NC_014335|BACI_c53140|5002909_5003406|166aa	NODE_20|B4087_5540|191942_192439|166aa	NC_012472|BCA_5467|5089796_5090293|166aa	NC_016779|bcf_26690|5043069_5043566|166aa	NC_011773|BCAH820_5411|5109389_5109886|166aa	NC_000964|BSU22230|2336933_2337439|169aa	aglA		PTS system, glucose-specific IIA component (EC 2.7.1.69)	PTS system, glucose-specific IIA component (EC2.7.1.69)
N-acetylglucosamine
OG_565	scaffold12|NIZO4117_1938|40717_42219|501aa	scaffold25|NIZO4083_4921|37283_38788|502aa	NC_011772|BCG9842_B4819|469084_470577|498aa	NODE_8|B4080_0346|37344_38846|501aa	scaffold20|NIZO4084_2434|40454_41956|501aa	NODE_68|B4158_0316|30252_31754|501aa	NC_011725|BCB4264_A0503|488007_489509|501aa	scaffold8|NIZO4118_0536|37205_38707|501aa	scaffold14|NIZO4081_0758|37325_38827|501aa	NC_004722|BC0482|471130_472632|501aa	scaffold15|NIZO4155_3751|165430_166932|501aa	scaffold21|NIZO4120_0612|37291_38793|501aa	scaffold41|NIZO4088_5765|37716_39218|501aa	NODE_5|B4077_0412|38022_39524|501aa	NODE_9|B4147_0640|37766_39268|501aa	scaffold7|NIZO4082_1046|169905_171407|501aa	NC_018491|BCK_05625|1095489_1096988|500aa	scaffold24|NIZO4079_4176|41007_42500|498aa	NC_003909|BCE_0554|565387_566880|498aa	NC_011969|BCQ_0529|526167_527660|498aa	NODE_4|B4086_0454|40948_42450|501aa	scaffold28|NIZO4116_0743|1814_3316|501aa	scaffold30|NIZO4085_3218|1814_3316|501aa	NODE_35|B4078_0476|36895_38397|501aa	NC_016771|BCN_0478|526488_527990|501aa	NODE_55|B4153_0495|36894_38396|501aa	NC_011658|BCAH187_A0557|526631_528133|501aa	NC_006274|BCZK0411|475506_476999|498aa	NC_014335|BACI_c04940|453623_455125|501aa	NODE_5|B4087_0436|41105_42598|498aa	NC_012472|BCA_0520|477324_478835|504aa	NC_016779|bcf_02450|462257_463750|498aa	NC_011773|BCAH820_0482|470369_471862|498aa	NC_000964|BSU07700|840656_842014|453aa	nagE		PTS system N-acetylglucosamine-specific transporter subunit IICB	PTS system N-acetylglucosamine-specific transporter subunit IICB
OG_1594	scaffold2|NIZO4117_1533|161836_162513|226aa	scaffold3|NIZO4083_3554|261996_262673|226aa	NC_011772|BCG9842_B1076|4035683_4036270|196aa	NODE_169|B4080_4020|84293_84970|226aa	scaffold1|NIZO4084_5133|335025_335582|186aa	NODE_368|B4158_4047|119819_120376|186aa	NC_011725|BCB4264_A4162|4068376_4068963|196aa	scaffold2|NIZO4118_2743|345832_346419|196aa	scaffold1|NIZO4081_3508|194579_195136|186aa	NC_004722|BC4053|4026188_4026925|246aa	scaffold2|NIZO4155_2097|334250_334837|196aa	scaffold1|NIZO4120_5031|247219_247776|186aa	scaffold3|NIZO4088_2333|346586_347143|186aa	NODE_123|B4077_5019|754641_755198|186aa	NODE_3|B4147_4310|296397_297074|226aa	scaffold1|NIZO4082_3028|335805_336482|226aa	NC_018491|BCK_14940|2931037_2931768|244aa	scaffold66|NIZO4079_0073|7962_8519|186aa	NC_003909|BCE_4120|3852108_3852854|249aa	NC_011969|BCQ_3843|3797767_3798498|244aa	NODE_1|B4086_3921|18150_18827|226aa	scaffold2|NIZO4116_2281|18100_18657|186aa	scaffold6|NIZO4085_3698|296272_296949|226aa	NODE_13|B4078_4226|296374_296931|186aa	NC_016771|BCN_3965|3854108_3854839|244aa	NODE_103|B4153_4417|157537_158094|186aa	NC_011658|BCAH187_A4184|3901610_3902167|186aa	NC_006274|BCZK3809|3944715_3945446|244aa	NC_014335|BACI_c40210|3816859_3817446|196aa	NODE_2|B4087_4374|339183_339860|226aa	NC_012472|BCA_4165|3911872_3912429|186aa	NC_016779|bcf_20155|3829706_3830383|226aa	NC_011773|BCAH820_4073|3899437_3900024|196aa	NC_000964|BSU35030|3597289_3598020|244aa	nagR		GntR family transcriptional regulator	GntR family transcriptional regulator
OG_1595	scaffold2|NIZO4117_1532|161064_161852|263aa	scaffold3|NIZO4083_3553|261224_262012|263aa	NC_011772|BCG9842_B1075|4036344_4037132|263aa	NODE_169|B4080_4019|83521_84309|263aa	scaffold1|NIZO4084_5132|334133_334921|263aa	NODE_368|B4158_4048|120480_121268|263aa	NC_011725|BCB4264_A4163|4069037_4069825|263aa	scaffold2|NIZO4118_2744|346493_347281|263aa	scaffold1|NIZO4081_3507|193687_194475|263aa	NC_004722|BC4054|4026849_4027637|263aa	scaffold2|NIZO4155_2096|333388_334176|263aa	scaffold1|NIZO4120_5030|246327_247115|263aa	scaffold3|NIZO4088_2332|345694_346482|263aa	NODE_123|B4077_5018|753749_754537|263aa	NODE_3|B4147_4311|297058_297846|263aa	scaffold1|NIZO4082_3027|335033_335821|263aa	NC_018491|BCK_14935|2930319_2931107|263aa	scaffold66|NIZO4079_0072|7070_7858|263aa	NC_003909|BCE_4121|3852769_3853557|263aa	NC_011969|BCQ_3844|3798428_3799216|263aa	NODE_1|B4086_3922|18811_19599|263aa	scaffold2|NIZO4116_2282|18761_19549|263aa	scaffold6|NIZO4085_3697|295500_296288|263aa	NODE_13|B4078_4225|295482_296270|263aa	NC_016771|BCN_3966|3854769_3855557|263aa	NODE_103|B4153_4416|156645_157433|263aa	NC_011658|BCAH187_A4185|3902271_3903059|263aa	NC_006274|BCZK3810|3945376_3946164|263aa	NC_014335|BACI_c40220|3817520_3818308|263aa	NODE_2|B4087_4373|338411_339199|263aa	NC_012472|BCA_4166|3912533_3913321|263aa	NC_016779|bcf_20160|3830367_3831155|263aa	NC_011773|BCAH820_4074|3900098_3900886|263aa	NC_000964|BSU35020|3596543_3597271|243aa	nagB		Glucosamine-6-phosphate deaminase (EC 3.5.99.6)	Glucosamine-6-phosphate deaminase (EC 3.5.99.6)
OG_1596	scaffold2|NIZO4117_1531|159917_161059|381aa	scaffold3|NIZO4083_3552|260077_261219|381aa	NC_011772|BCG9842_B1074|4037137_4038279|381aa	NODE_169|B4080_4018|82374_83516|381aa	scaffold1|NIZO4084_5131|332986_334128|381aa	NODE_368|B4158_4049|121273_122415|381aa	NC_011725|BCB4264_A4164|4069830_4070972|381aa	scaffold2|NIZO4118_2745|347286_348428|381aa	scaffold1|NIZO4081_3506|192540_193682|381aa	NC_004722|BC4055|4027642_4028784|381aa	scaffold2|NIZO4155_2095|332241_333383|381aa	scaffold1|NIZO4120_5029|245180_246322|381aa	scaffold3|NIZO4088_2331|344547_345689|381aa	NODE_123|B4077_5017|752602_753744|381aa	NODE_3|B4147_4312|297851_298993|381aa	scaffold1|NIZO4082_3026|333886_335028|381aa	NC_018491|BCK_14930|2929172_2930314|381aa	scaffold66|NIZO4079_0071|5923_7065|381aa	NC_003909|BCE_4122|3853562_3854704|381aa	NC_011969|BCQ_3845|3799221_3800363|381aa	NODE_1|B4086_3923|19604_20746|381aa	scaffold2|NIZO4116_2283|19554_20696|381aa	scaffold6|NIZO4085_3696|294353_295495|381aa	NODE_13|B4078_4224|294335_295477|381aa	NC_016771|BCN_3967|3855562_3856704|381aa	NODE_103|B4153_4415|155498_156640|381aa	NC_011658|BCAH187_A4186|3903064_3904206|381aa	NC_006274|BCZK3811|3946169_3947311|381aa	NC_014335|BACI_c40230|3818313_3819455|381aa	NODE_2|B4087_4372|337264_338406|381aa	NC_012472|BCA_4167|3913326_3914468|381aa	NC_016779|bcf_20165|3831160_3832302|381aa	NC_011773|BCAH820_4075|3900891_3902033|381aa	NC_000964|BSU35010|3595356_3596546|397aa	nagA		N-acetylglucosamine-6-phosphate deacetylase (EC 3.5.1.25)	N-acetylglucosamine-6-phosphate deacetylase
glucose
OG_767	scaffold2|NIZO4117_1538|167222_168934|571aa	scaffold3|NIZO4083_3559|267382_269094|571aa	NC_011772|BCG9842_B1081|4029274_4030986|571aa	NODE_169|B4080_4025|89666_91378|571aa	scaffold1|NIZO4084_5138|340278_341990|571aa	NODE_368|B4158_4042|113411_115123|571aa	NC_011725|BCB4264_A4157|4061968_4063680|571aa	scaffold2|NIZO4118_2738|339424_341136|571aa	scaffold1|NIZO4081_3513|199832_201544|571aa	NC_004722|BC4048|4019780_4021492|571aa	scaffold2|NIZO4155_2102|339533_341245|571aa	scaffold1|NIZO4120_5036|252472_254184|571aa	scaffold3|NIZO4088_2338|351836_353548|571aa	NODE_123|B4077_5024|759892_761604|571aa	NODE_3|B4147_4305|289992_291704|571aa	scaffold1|NIZO4082_3033|341176_342888|571aa	NC_018491|BCK_14965|2936461_2938173|571aa	scaffold66|NIZO4079_0078|13212_14924|571aa	NC_003909|BCE_4115|3845709_3847415|569aa	NC_011969|BCQ_3838|3791361_3793073|571aa	NODE_1|B4086_3916|11744_13456|571aa	scaffold2|NIZO4116_2276|11694_13406|571aa	scaffold6|NIZO4085_3703|301643_303355|571aa	NODE_13|B4078_4231|301625_303337|571aa	NC_016771|BCN_3960|3847702_3849414|571aa	NODE_103|B4153_4422|162788_164500|571aa	NC_011658|BCAH187_A4179|3895204_3896916|571aa	NC_006274|BCZK3804|3938309_3940021|571aa	NC_014335|BACI_c40160|3810454_3812166|571aa	NODE_2|B4087_4379|344553_346265|571aa	NC_012472|BCA_4160|3905467_3907179|571aa	NC_016779|bcf_20130|3823301_3825013|571aa	NC_011773|BCAH820_4068|3893032_3894744|571aa	NC_000964|BSU13910|1459650_1461362|571aa	ptsI		phosphotransferase system (PTS) enzyme I	phosphotransferase system (PTS) enzyme I
OG_1852	scaffold2|NIZO4117_1537|166959_167222|88aa	scaffold3|NIZO4083_3558|267119_267382|88aa	NC_011772|BCG9842_B1080|4030986_4031249|88aa	NODE_169|B4080_4024|89403_89666|88aa	scaffold1|NIZO4084_5137|340015_340278|88aa	NODE_368|B4158_4043|115123_115386|88aa	NC_011725|BCB4264_A4158|4063680_4063943|88aa	scaffold2|NIZO4118_2739|341136_341399|88aa	scaffold1|NIZO4081_3512|199569_199832|88aa	NC_004722|BC4049|4021492_4021755|88aa	scaffold2|NIZO4155_2101|339270_339533|88aa	scaffold1|NIZO4120_5035|252209_252472|88aa	scaffold3|NIZO4088_2337|351573_351836|88aa	NODE_123|B4077_5023|759629_759892|88aa	NODE_3|B4147_4306|291704_291967|88aa	scaffold1|NIZO4082_3032|340913_341176|88aa	NC_018491|BCK_14960|2936198_2936461|88aa	scaffold66|NIZO4079_0077|12949_13212|88aa	NC_003909|BCE_4116|3847415_3847678|88aa	NC_011969|BCQ_3839|3793073_3793336|88aa	NODE_1|B4086_3917|13456_13719|88aa	scaffold2|NIZO4116_2277|13406_13669|88aa	scaffold6|NIZO4085_3702|301380_301643|88aa	NODE_13|B4078_4230|301362_301625|88aa	NC_016771|BCN_3961|3849414_3849677|88aa	NODE_103|B4153_4421|162525_162788|88aa	NC_011658|BCAH187_A4180|3896916_3897179|88aa	NC_006274|BCZK3805|3940021_3940284|88aa	NC_014335|BACI_c40170|3812166_3812429|88aa	NODE_2|B4087_4378|344290_344553|88aa	NC_012472|BCA_4161|3907179_3907442|88aa	NC_016779|bcf_20135|3825013_3825276|88aa	NC_011773|BCAH820_4069|3894744_3895007|88aa	NC_000964|BSU13900|1459384_1459650|89aa	hpr		Phosphotransferase system, phosphocarrier protein HPr	PTS system histidine-containing phosphocarrier protein
OG_167	scaffold2|NIZO4117_1536|164760_166823|688aa	scaffold3|NIZO4083_3557|264920_266983|688aa	NC_011772|BCG9842_B1079|4031386_4033449|688aa	NODE_169|B4080_4023|87204_89267|688aa	scaffold1|NIZO4084_5136|337816_339879|688aa	NODE_368|B4158_4044|115522_117585|688aa	NC_011725|BCB4264_A4159|4064079_4066142|688aa	scaffold2|NIZO4118_2740|341535_343598|688aa	scaffold1|NIZO4081_3511|197370_199433|688aa	NC_004722|BC4050|4021891_4023954|688aa	scaffold2|NIZO4155_2100|337071_339134|688aa	scaffold1|NIZO4120_5034|250010_252073|688aa	scaffold3|NIZO4088_2336|349374_351437|688aa	NODE_123|B4077_5022|757429_759492|688aa	NODE_3|B4147_4307|292103_294166|688aa	scaffold1|NIZO4082_3031|338713_340776|688aa	NC_018491|BCK_14955|2933999_2936062|688aa	scaffold66|NIZO4079_0076|10750_12813|688aa	NC_003909|BCE_4117|3847814_3849877|688aa	NC_011969|BCQ_3840|3793473_3795536|688aa	NODE_1|B4086_3918|13856_15919|688aa	scaffold2|NIZO4116_2278|13806_15869|688aa	scaffold6|NIZO4085_3701|299180_301243|688aa	NODE_13|B4078_4229|299162_301225|688aa	NC_016771|BCN_3962|3849814_3851877|688aa	NODE_103|B4153_4420|160325_162388|688aa	NC_011658|BCAH187_A4181|3897316_3899379|688aa	NC_006274|BCZK3806|3940420_3942483|688aa	NC_014335|BACI_c40180|3812565_3814685|707aa	NODE_2|B4087_4377|342091_344154|688aa	NC_012472|BCA_4162|3907578_3909641|688aa	NC_016779|bcf_20140|3825412_3827475|688aa	NC_011773|BCAH820_4070|3895143_3897206|688aa	NC_000964|BSU13890|1457187_1459286|700aa	ptsG		PTS system, glucose-specific subunit IICBA	phosphotransferase system (PTS) glucose-specificenzyme IICBA component
OG_766	scaffold2|NIZO4117_1535|163571_164419|283aa	scaffold3|NIZO4083_3556|263731_264579|283aa	NC_011772|BCG9842_B1078|4033789_4034637|283aa	NODE_169|B4080_4022|86016_86864|283aa	scaffold1|NIZO4084_5135|336628_337476|283aa	NODE_368|B4158_4045|117925_118773|283aa	NC_011725|BCB4264_A4160|4066482_4067330|283aa	scaffold2|NIZO4118_2741|343938_344786|283aa	scaffold1|NIZO4081_3510|196182_197030|283aa	NC_004722|BC4051|4024294_4025142|283aa	scaffold2|NIZO4155_2099|335883_336731|283aa	scaffold1|NIZO4120_5033|248822_249670|283aa	scaffold3|NIZO4088_2335|348186_349034|283aa	NODE_123|B4077_5021|756241_757089|283aa	NODE_3|B4147_4308|294506_295354|283aa	scaffold1|NIZO4082_3030|337525_338373|283aa	NC_018491|BCK_14950|2932811_2933659|283aa	scaffold66|NIZO4079_0075|9562_10410|283aa	NC_003909|BCE_4118|3850217_3851065|283aa	NC_011969|BCQ_3841|3795876_3796724|283aa	NODE_1|B4086_3919|16259_17107|283aa	scaffold2|NIZO4116_2279|16209_17057|283aa	scaffold6|NIZO4085_3700|297992_298840|283aa	NODE_13|B4078_4228|297974_298822|283aa	NC_016771|BCN_3963|3852217_3853065|283aa	NODE_103|B4153_4419|159137_159985|283aa	NC_011658|BCAH187_A4182|3899719_3900567|283aa	NC_006274|BCZK3807|3942823_3943671|283aa	NC_014335|BACI_c40190|3814968_3815816|283aa	NODE_2|B4087_4376|340903_341751|283aa	NC_012472|BCA_4163|3909981_3910829|283aa	NC_016779|bcf_20145|3827815_3828663|283aa	NC_011773|BCAH820_4071|3897546_3898394|283aa	NC_000964|BSU13880|1456092_1456958|289aa	glcT		transcriptional antiterminator, BglG family	transcriptional antiterminator
N-acetyl muramic acid
OG_2360	scaffold18|NIZO4117_2782|89417_90280|288aa	scaffold18|NIZO4083_4570|37610_38473|288aa	NC_011772|BCG9842_B4460|804124_804987|288aa	NODE_190|B4080_0753|83263_84126|288aa	scaffold16|NIZO4084_1765|89990_90853|288aa	NODE_16|B4158_0723|85345_86208|288aa	NC_011725|BCB4264_A0875|842007_842870|288aa	scaffold17|NIZO4118_0215|21545_22408|288aa	scaffold9|NIZO4081_1491|86144_87007|288aa	NC_004722|BC0840|818376_819239|288aa	scaffold9|NIZO4155_1128|25608_26471|288aa	scaffold16|NIZO4120_1412|92855_93718|288aa	scaffold25|NIZO4088_6270|84882_85745|288aa	NODE_144|B4077_0709|54667_55530|288aa	NODE_1|B4147_1179|212189_213052|288aa	scaffold6|NIZO4082_3850|83466_84329|288aa	NC_018491|BCK_04075|759536_760399|288aa	scaffold8|NIZO4079_1694|104947_105810|288aa	NC_003909|BCE_0912|935762_936625|288aa	NC_011969|BCQ_0908|888828_889616|263aa	NODE_37|B4086_0800|7960_8823|288aa	scaffold18|NIZO4116_4692|10591_11454|288aa	scaffold20|NIZO4085_2638|10591_11454|288aa	NODE_126|B4078_0769|99098_99961|288aa	NC_016771|BCN_0806|876234_877097|288aa	NODE_35|B4153_0795|24748_25611|288aa	NC_011658|BCAH187_A0986|916760_917623|288aa	NC_006274|BCZK0717|817969_818832|288aa	NC_014335|BACI_c08590|808857_809720|288aa	NODE_175|B4087_0602|98276_99139|288aa	NC_012472|BCA_0884|824206_825069|288aa	NC_016779|bcf_04290|819928_820791|288aa	NC_011773|BCAH820_0917|873679_874542|288aa	NC_000964|BSU01690|191183_192034|284aa	murR		transcriptional regulator, RpiR family	transcriptional regulator, RpiR family
OG_267	scaffold18|NIZO4117_2783|90436_91320|295aa	scaffold18|NIZO4083_4569|36570_37454|295aa	NC_011772|BCG9842_B4459|805143_806027|295aa	NODE_190|B4080_0754|84437_85321|295aa	scaffold16|NIZO4084_1766|91164_92048|295aa	NODE_16|B4158_0724|86519_87403|295aa	NC_011725|BCB4264_A0876|843179_844063|295aa	scaffold17|NIZO4118_0214|20353_21237|295aa	scaffold9|NIZO4081_1492|87243_88127|295aa	NC_004722|BC0841|819547_820431|295aa	scaffold9|NIZO4155_1127|24416_25300|295aa	scaffold16|NIZO4120_1413|93874_94758|295aa	scaffold25|NIZO4088_6271|86048_86932|295aa	NODE_144|B4077_0708|53485_54369|295aa	NODE_1|B4147_1178|211007_211891|295aa	scaffold6|NIZO4082_3851|84480_85364|295aa	NC_018491|BCK_04070|758496_759380|295aa	scaffold8|NIZO4079_1695|105962_106846|295aa	NC_003909|BCE_0913|936780_937664|295aa	NC_011969|BCQ_0909|889770_890654|295aa	NODE_37|B4086_0801|8975_9859|295aa	scaffold18|NIZO4116_4691|9553_10437|295aa	scaffold20|NIZO4085_2637|9553_10437|295aa	NODE_126|B4078_0770|100115_100999|295aa	NC_016771|BCN_0807|877251_878135|295aa	NODE_35|B4153_0794|23710_24594|295aa	NC_011658|BCAH187_A0987|917777_918661|295aa	NC_006274|BCZK0718|818987_819871|295aa	NC_014335|BACI_c08600|809874_810758|295aa	NODE_175|B4087_0603|99294_100178|295aa	NC_012472|BCA_0885|825225_826109|295aa	NC_016779|bcf_04295|820947_821831|295aa	NC_011773|BCAH820_0918|874697_875581|295aa	NC_000964|BSU01700|192051_192965|305aa	murQ		N-acetylmuramic acid 6-phosphate etherase (EC 4.2.-.-)	N-acetylmuramic acid-6-phosphate etherase
OG_451	scaffold18|NIZO4117_2784|91344_92708|455aa	scaffold18|NIZO4083_4568|35182_36546|455aa	NC_011772|BCG9842_B4458|806052_807416|455aa	NODE_190|B4080_0755|85346_86710|455aa	scaffold16|NIZO4084_1767|92073_93437|455aa	NODE_16|B4158_0725|87428_88792|455aa	NC_011725|BCB4264_A0877|844088_845452|455aa	scaffold17|NIZO4118_0213|18964_20328|455aa	scaffold9|NIZO4081_1493|88152_89516|455aa	NC_004722|BC0842|820474_821820|449aa	scaffold9|NIZO4155_1126|23027_24391|455aa	scaffold16|NIZO4120_1414|94783_96147|455aa	scaffold25|NIZO4088_6272|86957_88321|455aa	NODE_144|B4077_0707|52096_53460|455aa	NODE_1|B4147_1177|209618_210982|455aa	scaffold6|NIZO4082_3852|85389_86753|455aa	NC_018491|BCK_04065|757108_758472|455aa	scaffold8|NIZO4079_1696|106870_108234|455aa	NC_003909|BCE_0914|937689_939053|455aa	NC_011969|BCQ_0910|890679_892043|455aa	NODE_37|B4086_0802|9884_11248|455aa	scaffold18|NIZO4116_4690|8164_9528|455aa	scaffold20|NIZO4085_2636|8164_9528|455aa	NODE_126|B4078_0771|101024_102388|455aa	NC_016771|BCN_0808|878160_879524|455aa	NODE_35|B4153_0793|22321_23685|455aa	NC_011658|BCAH187_A0988|918686_920050|455aa	NC_006274|BCZK0719|819895_821259|455aa	NC_014335|BACI_c08610|810783_812147|455aa	NODE_175|B4087_0604|100203_101567|455aa	NC_012472|BCA_0886|826133_827497|455aa	NC_016779|bcf_04300|821855_823219|455aa	NC_011773|BCAH820_0919|875607_876971|455aa	NC_000964|BSU01680|189790_191157|456aa	murP		PTS system, N-acetylmuramic acid-specific IIB component (EC 2.7.1.69) / PTS system, N-acetylmuramic acid-specific IIC component (EC 2.7.1.69)	N-acetyl muramic acid-specific phosphotransferase system, EIIBC component
levan/fructose
OG_10219																																		NC_000964|BSU27030|2758043_2760076|678aa	sacC		levanase	levanase
OG_9167																												NC_007103|pE33L466_0345|342585_343016|144aa						NC_000964|BSU27070|2762395_2762835|147aa	levD	*	PTS system, levan/fructose-specific IIA component (EC 2.7.1.69)	PTS system fructose-specific transporter subunitIID
OG_8281																												NC_007103|pE33L466_0346|343032_343808|259aa						NC_000964|BSU27050|2761081_2761890|270aa	levF	*	PTS system, levan/fructose-specific IIC component (EC 2.7.1.69)	PTS system fructose-specific transporter subunitIIC
OG_8280																												NC_007103|pE33L466_0347|343774_344595|274aa						NC_000964|BSU27040|2760233_2761060|276aa	levG	*	PTS system, levan/fructose-specific IID component (EC 2.7.1.69)	PTS system fructose-specific transporter subunitIIB
OG_8282																												NC_007103|pE33L466_0348|344611_345090|160aa						NC_000964|BSU27060|2761907_2762395|163aa	levE	*	PTS system, levan/fructose-specific IIB component (EC 2.7.1.69)	PTS system fructose-specific transporter subunitIIA
OG_22260																												NC_007103|pE33L466_0349|345224_346390|389aa									unsaturated glucuronyl hydrolase	unsaturated glucuronyl hydrolase
OG_22300																												NC_007103|pE33L466_0350|346449_348245|599aa									beta-galactosidase	beta-galactosidase
OG_9032																												NC_007103|pE33L466_0351|348334_348561|76aa									hypothetical protein	hypothetical protein
OG_22227																												NC_007103|pE33L466_0352|348695_351070|792aa								*	extracellular glycosaminoglycan (GAG) polysaccharide lyase	hyaluronate lyase
OG_7397																												NC_007103|pE33L466_0353|351375_352280|302aa						NC_000964|BSU10830|1162267_1163130|288aa			Transcriptional regulator, AraC family	AraC family transcriptional regulator
OG_12863																												NC_007103|pE33L466_0354|352582_353613|344aa									aldose 1-epimerase	aldose 1-epimerase
OG_7448																												NC_007103|pE33L466_0355|353796_354965|390aa							galK		Galactokinase (EC 2.7.1.6)	galactokinase
OG_5439																												NC_007103|pE33L466_0356|354983_356473|497aa							galT		Galactose-1-phosphate uridylyltransferase (EC 2.7.7.10)	galactose-1-phosphate uridylyltransferase
Only in B. subtilis
mannitol
OG_7904																																		NC_000964|BSU03990|451618_452739|374aa	mtlD		Mannitol-1-phosphate 5-dehydrogenase (EC 1.1.1.17)	mannitol-1-phosphate 5-dehydrogenase
OG_9770																																		NC_000964|BSU03982|451185_451616|144aa	mtlF		PTS system, mannitol specific subunit IIA	PTS system mannitol-specific transporter subunitIIA
OG_7905																																		NC_000964|BSU03981|449724_451160|479aa	mtlA		PTS system, mannitol-specific subunit IIBC	PTS system mannitol-specific transporter subunitIICB
maltose
OG_7978																																		NC_000964|BSU08180|890022_891371|450aa	malA	*	Maltose-6-phosphate glucosidase (EC 3.2.1.122)	6-phospho-alpha-glucosidase
OG_7979																																		NC_000964|BSU08190|891436_892200|255aa	malR		Transcriptional regulator, RpiR family	Mal operon transcriptional activator
OG_7980																																		NC_000964|BSU08200|892215_893798|528aa	malP		PTS system maltose-specific transporter subunit EIIBC	PTS system maltose-specific transporter subunitIICB

## Sheet: ABC and permeases
S3 Table
	Bacillus_cereus_NIZO4117	Bacillus_cereus_NIZO4083	Bacillus_cereus_G9842	Bacillus_cereus_CMCC2818_B4080	Bacillus_cereus_NIZO4084	Bacillus_cereus_B4158	Bacillus_cereus_B4264	Bacillus_cereus_NIZO4118	Bacillus_cereus_NIZO4081	Bacillus_cereus_ATCC_14579	Bacillus_cereus_NIZO4155	Bacillus_cereus_NIZO4120	Bacillus_cereus_NIZO4088	Bacillus_cereus_BCM2_134A_B4077	Bacillus_cereus_B4147	Bacillus_cereus_FRI_35	Bacillus_cereus_NIZO4079	Bacillus_cereus_ATCC_10987	Bacillus_cereus_Q1	Bacillus_cereus_CMCC2724_B4086	Bacillus_cereus_NIZO4116	Bacillus_cereus_NIZO4085	Bacillus_cereus_L29_16_B4078	Bacillus_cereus_NC7401	Bacillus_cereus_B4153	Bacillus_cereus_AH187	Bacillus_cereus_E33L	Bacillus_cereus_biovar_anthracis_CI	Bacillus_cereus_group_PEA26_B4087	Bacillus_cereus_03BB102	Bacillus_cereus_F837_76	Bacillus_cereus_AH820	Bacillus_cereus_NIZO4082	Bacillus_subtilis_168	gene	predicted	improved annotation	consensus function (RAST)
gluconate-I
OG_4734															NODE_163|B4147_0336|285408_286139|244aa		scaffold26|NIZO4079_3456|46389_47120|244aa		NC_011969|BCQ_0185|161081_161812|244aa	NODE_168|B4086_0191|46210_46941|244aa	scaffold23|NIZO4116_0999|85548_86279|244aa	scaffold28|NIZO4085_3095|85633_86364|244aa	NODE_164|B4078_0206|65274_66005|244aa	NC_016771|BCN_0160|166899_167630|244aa	NODE_251|B4153_0204|65274_66005|244aa	NC_011658|BCAH187_A0205|167022_167753|244aa	NC_006274|BCZK0154|161248_161979|244aa	NC_014335|BACI_c02020|168540_169271|244aa	NODE_125|B4087_0232|83393_84124|244aa	NC_012472|BCA_0204|166778_167509|244aa	NC_016779|bcf_00990|166908_167639|244aa	NC_011773|BCAH820_0183|161265_161996|244aa		NC_000964|BSU40050|4113417_4114148|244aa	gntR		Gluconate operon transcriptional repressor	gluconate operon transcriptional repressor
OG_45															NODE_163|B4147_0337|286132_287667|512aa		scaffold26|NIZO4079_3455|44861_46396|512aa		NC_011969|BCQ_0186|161805_163340|512aa	NODE_168|B4086_0192|46934_48469|512aa	scaffold23|NIZO4116_0998|84020_85555|512aa	scaffold28|NIZO4085_3094|84105_85640|512aa	NODE_164|B4078_0205|63746_65281|512aa	NC_016771|BCN_0161|167623_169158|512aa	NODE_251|B4153_0203|63746_65281|512aa	NC_011658|BCAH187_A0206|167746_169281|512aa	NC_006274|BCZK0155|161972_163507|512aa	NC_014335|BACI_c02030|169264_170799|512aa	NODE_125|B4087_0231|81865_83400|512aa	NC_012472|BCA_0205|167502_169037|512aa	NC_016779|bcf_00995|167632_169167|512aa	NC_011773|BCAH820_0184|161989_163524|512aa		NC_000964|BSU40060|4114141_4115682|514aa	gntK		Gluconokinase (EC 2.7.1.12)	gluconate kinase
OG_247															NODE_163|B4147_0338|287785_289131|449aa		scaffold26|NIZO4079_3454|43397_44743|449aa		NC_011969|BCQ_0187|163460_164806|449aa	NODE_168|B4086_0193|48589_49935|449aa	scaffold23|NIZO4116_0997|82554_83900|449aa	scaffold28|NIZO4085_3093|82639_83985|449aa	NODE_164|B4078_0204|62280_63626|449aa	NC_016771|BCN_0162|169278_170624|449aa	NODE_251|B4153_0202|62280_63626|449aa	NC_011658|BCAH187_A0207|169401_170747|449aa	NC_006274|BCZK0156|163627_164973|449aa	NC_014335|BACI_c02040|170916_172262|449aa	NODE_125|B4087_0230|80402_81748|449aa	NC_012472|BCA_0206|169154_170500|449aa	NC_016779|bcf_01000|169284_170630|449aa	NC_011773|BCAH820_0185|163644_164990|449aa		NC_000964|BSU40070|4115711_4117057|449aa	gntP		gluconate permease	gluconate permease
OG_4493															NODE_163|B4147_0339|289375_290784|470aa		scaffold26|NIZO4079_3453|41723_43132|470aa		NC_011969|BCQ_0188|165071_166480|470aa	NODE_168|B4086_0194|50200_51609|470aa	scaffold23|NIZO4116_0996|80880_82289|470aa	scaffold28|NIZO4085_3092|80965_82374|470aa	NODE_164|B4078_0203|60606_62015|470aa	NC_016771|BCN_0163|170889_172298|470aa	NODE_251|B4153_0201|60606_62015|470aa	NC_011658|BCAH187_A0208|171012_172421|470aa	NC_006274|BCZK0157|165238_166647|470aa	NC_014335|BACI_c02050|172527_173936|470aa	NODE_125|B4087_0229|78728_80137|470aa	NC_012472|BCA_0207|170765_172174|470aa	NC_016779|bcf_01005|170895_172304|470aa	NC_011773|BCAH820_0186|165255_166664|470aa		NC_000964|BSU40080|4117080_4118486|469aa NC_000964|BSU23860|2480750_2482159|470aa	gnd		6-phosphogluconate dehydrogenase, decarboxylating (EC 1.1.1.44)|6-phosphogluconate dehydrogenase, decarboxylating (EC 1.1.1.44)	NADP-dependent phosphogluconate dehydrogenase
gluconate-II
OG_45	scaffold17|NIZO4117_4633|89053_90591|513aa	scaffold4|NIZO4083_5291|173602_175140|513aa	NC_011772|BCG9842_B3072|2113636_2115171|512aa	NODE_156|B4080_2494|431608_433146|513aa	scaffold17|NIZO4084_0116|109163_110701|513aa	NODE_413|B4158_2242|46027_47565|513aa	NC_011725|BCB4264_A2253|2153660_2155198|513aa	scaffold16|NIZO4118_1805|122165_123703|513aa	scaffold16|NIZO4081_2376|158190_159728|513aa	NC_004722|BC2223|2168011_2169549|513aa	scaffold17|NIZO4155_0516|121913_123451|513aa	scaffold3|NIZO4120_4246|80996_82534|513aa	scaffold8|NIZO4088_5257|115680_117218|513aa	NODE_63|B4077_2181|65670_67208|513aa	NODE_95|B4147_1911|677677_679215|513aa	NC_018491|BCK_23475|4590634_4592172|513aa	scaffold18|NIZO4079_0193|69172_70710|513aa	NC_003909|BCE_2302|2204352_2205890|513aa															scaffold25|NIZO4082_3462|112307_113845|513aa		gntK		Gluconokinase (EC 2.7.1.12)	gluconate kinase
OG_247	scaffold17|NIZO4117_4634|90606_91955|450aa	scaffold4|NIZO4083_5290|172238_173587|450aa	NC_011772|BCG9842_B3071|2115189_2116538|450aa	NODE_156|B4080_2493|430244_431593|450aa	scaffold17|NIZO4084_0117|110716_112065|450aa	NODE_413|B4158_2241|44663_46012|450aa	NC_011725|BCB4264_A2254|2155213_2156562|450aa	scaffold16|NIZO4118_1804|120801_122150|450aa	scaffold16|NIZO4081_2375|156826_158175|450aa	NC_004722|BC2224|2169555_2170913|453aa	scaffold17|NIZO4155_0515|120549_121898|450aa	scaffold3|NIZO4120_4247|82549_83898|450aa	scaffold8|NIZO4088_5258|117233_118582|450aa	NODE_63|B4077_2182|67223_68572|450aa	NODE_95|B4147_1912|679230_680579|450aa	NC_018491|BCK_23470|4589270_4590619|450aa	scaffold18|NIZO4079_0194|70725_72074|450aa	NC_003909|BCE_2303|2205905_2207254|450aa															scaffold25|NIZO4082_3461|110943_112292|450aa		gntP		gluconate permease	gluconate permease
OG_4868	scaffold17|NIZO4117_4635|91974_92870|299aa	scaffold4|NIZO4083_5289|171323_172219|299aa	NC_011772|BCG9842_B3070|2116557_2117453|299aa	NODE_156|B4080_2492|429329_430225|299aa	scaffold17|NIZO4084_0118|112084_112980|299aa	NODE_413|B4158_2240|43748_44644|299aa	NC_011725|BCB4264_A2255|2156581_2157477|299aa	scaffold16|NIZO4118_1803|119886_120782|299aa	scaffold16|NIZO4081_2374|155911_156807|299aa	NC_004722|BC2225|2170932_2171828|299aa	scaffold17|NIZO4155_0514|119634_120530|299aa	scaffold3|NIZO4120_4248|83917_84813|299aa	scaffold8|NIZO4088_5259|118601_119497|299aa	NODE_63|B4077_2183|68591_69487|299aa	NODE_95|B4147_1913|680598_681494|299aa	NC_018491|BCK_23465|4588355_4589251|299aa	scaffold18|NIZO4079_0195|72093_72989|299aa	NC_003909|BCE_2304|2207273_2208169|299aa															scaffold25|NIZO4082_3460|110028_110924|299aa		gnd		6-phosphogluconate dehydrogenase,decarboxylating (EC 1.1.1.44)	6-phosphogluconate dehydrogenase
gluconate-III
OG_65	scaffold8|NIZO4117_2482|142936_144261|442aa	scaffold9|NIZO4083_1746|61653_62978|442aa	NC_011772|BCG9842_B0265|4766676_4768001|442aa	NODE_119|B4080_5110|33623_34948|442aa	scaffold6|NIZO4084_2164|34263_35588|442aa	NODE_89|B4158_4815|166_1491|442aa	NC_011725|BCB4264_A4970|4795888_4797213|442aa	scaffold15|NIZO4118_4089|56355_57680|442aa	scaffold17|NIZO4081_5406|99179_100504|442aa	NC_004722|BC4841|4764186_4765511|442aa	scaffold23|NIZO4155_1348|36466_37791|442aa	scaffold4|NIZO4120_3102|36315_37640|442aa	scaffold11|NIZO4088_0232|39674_40999|442aa	NODE_123|B4077_4217|37178_38503|442aa	NODE_91|B4147_4696|36925_38250|442aa	NC_018491|BCK_10935|2207111_2208436|442aa	scaffold31|NIZO4079_5469|37341_38666|442aa	NC_003909|BCE_4998|4609692_4611017|442aa	NC_011969|BCQ_4659|4554922_4556247|442aa	NODE_148|B4086_4775|27617_28942|442aa	scaffold19|NIZO4116_0888|98490_99815|442aa	scaffold18|NIZO4085_1839|36514_37839|442aa	NODE_146|B4078_4690|94054_95379|442aa	NC_016771|BCN_4760|4566834_4568159|442aa	NODE_218|B4153_5058|570055_571380|442aa	NC_011658|BCAH187_A4983|4613069_4614394|442aa	NC_006274|BCZK4594|4681106_4682431|442aa	NC_014335|BACI_c48480|4564594_4565919|442aa	NODE_107|B4087_4571|57112_58437|442aa	NC_012472|BCA_4978|4632872_4634197|442aa	NC_016779|bcf_24280|4586607_4587785|393aa	NC_011773|BCAH820_4955|4679021_4680346|442aa	scaffold24|NIZO4082_4582|27013_27675|221aa		gntP		gluconate permease	gluconate permease
OG_2123	scaffold8|NIZO4117_2483|144327_145052|242aa	scaffold9|NIZO4083_1747|63044_63769|242aa	NC_011772|BCG9842_B0264|4768116_4768841|242aa	NODE_119|B4080_5109|32697_33422|242aa	scaffold6|NIZO4084_2163|33424_34149|242aa	NODE_564|B4158_4888|34345_35070|242aa	NC_011725|BCB4264_A4971|4797414_4798139|242aa	scaffold15|NIZO4118_4088|55581_56306|242aa	scaffold17|NIZO4081_5407|100553_101278|242aa	NC_004722|BC4842|4765560_4766273|238aa	scaffold23|NIZO4155_1347|35692_36417|242aa	scaffold4|NIZO4120_3101|35541_36266|242aa	scaffold11|NIZO4088_0231|38836_39561|242aa	NODE_123|B4077_4216|36347_37072|242aa	NODE_91|B4147_4695|36094_36819|242aa	NC_018491|BCK_10930|2206337_2207062|242aa	scaffold31|NIZO4079_5468|36457_37170|238aa	NC_003909|BCE_4999|4611217_4611930|238aa	NC_011969|BCQ_4660|4556296_4557009|238aa	NODE_148|B4086_4776|28991_29716|242aa	scaffold19|NIZO4116_0889|99863_100588|242aa	scaffold18|NIZO4085_1838|35741_36466|242aa	NODE_146|B4078_4691|95427_96152|242aa	NC_016771|BCN_4761|4568207_4568920|238aa	NODE_218|B4153_5059|571428_572153|242aa	NC_011658|BCAH187_A4984|4614442_4615167|242aa	NC_006274|BCZK4595|4682479_4683204|242aa	NC_014335|BACI_c48490|4565967_4566692|242aa	NODE_107|B4087_4570|56339_57064|242aa	NC_012472|BCA_4979|4634398_4635123|242aa	NC_016779|bcf_24285|4588046_4588771|242aa	NC_011773|BCAH820_4956|4680395_4681120|242aa	scaffold24|NIZO4082_4584|28389_29114|242aa		gntR		GntR family transcriptional regulator	GntR family transcriptional regulator
OG_2441	scaffold8|NIZO4117_2484|145052_146068|339aa	scaffold9|NIZO4083_1748|63769_64785|339aa	NC_011772|BCG9842_B0263|4768841_4769857|339aa	NODE_119|B4080_5108|31681_32697|339aa	scaffold6|NIZO4084_2162|32408_33424|339aa	NODE_564|B4158_4887|33329_34345|339aa	NC_011725|BCB4264_A4972|4798139_4799155|339aa	scaffold15|NIZO4118_4087|54565_55581|339aa	scaffold17|NIZO4081_5408|101278_102294|339aa	NC_004722|BC4843|4766285_4767310|342aa	scaffold23|NIZO4155_1346|34676_35692|339aa	scaffold4|NIZO4120_3100|34525_35541|339aa	scaffold11|NIZO4088_0230|37820_38836|339aa	NODE_123|B4077_4215|35331_36347|339aa	NODE_91|B4147_4694|35078_36094|339aa	NC_018491|BCK_10925|2205321_2206337|339aa	scaffold31|NIZO4079_5467|35429_36445|339aa	NC_003909|BCE_5000|4611942_4612958|339aa	NC_011969|BCQ_4661|4557021_4558037|339aa	NODE_148|B4086_4777|29716_30732|339aa	scaffold19|NIZO4116_0890|100588_101604|339aa	scaffold18|NIZO4085_1837|34725_35741|339aa	NODE_146|B4078_4692|96152_97168|339aa	NC_016771|BCN_4762|4568932_4569948|339aa	NODE_218|B4153_5060|572153_573169|339aa	NC_011658|BCAH187_A4985|4615167_4616183|339aa	NC_006274|BCZK4596|4683204_4684220|339aa	NC_014335|BACI_c48500|4566692_4567708|339aa	NODE_107|B4087_4569|55323_56339|339aa	NC_012472|BCA_4980|4635123_4636139|339aa	NC_016779|bcf_24290|4588771_4589787|339aa	NC_011773|BCAH820_4957|4681120_4682136|339aa	scaffold24|NIZO4082_4585|29114_30130|339aa		kdgK	*	2-keto-3-deoxygluconate kinase (EC 2.7.1.45)	carbohydrate kinase, PfkB family
OG_3213	scaffold8|NIZO4117_2485|146061_146816|252aa	scaffold9|NIZO4083_1749|64778_65533|252aa	NC_011772|BCG9842_B0262|4769850_4770605|252aa	NODE_119|B4080_5107|30933_31688|252aa	scaffold6|NIZO4084_2161|31660_32415|252aa	NODE_564|B4158_4886|32581_33336|252aa	NC_011725|BCB4264_A4973|4799148_4799903|252aa	scaffold15|NIZO4118_4086|53817_54572|252aa	scaffold17|NIZO4081_5409|102287_103042|252aa	NC_004722|BC4844|4767294_4768049|252aa	scaffold23|NIZO4155_1345|33928_34683|252aa	scaffold4|NIZO4120_3099|33777_34532|252aa	scaffold11|NIZO4088_0229|37072_37827|252aa	NODE_123|B4077_4214|34583_35338|252aa	NODE_91|B4147_4693|34330_35085|252aa	NC_018491|BCK_10920|2204573_2205328|252aa	scaffold31|NIZO4079_5466|34681_35436|252aa	NC_003909|BCE_5001|4612951_4613706|252aa	NC_011969|BCQ_4662|4558030_4558785|252aa	NODE_148|B4086_4778|30725_31480|252aa	scaffold19|NIZO4116_0891|101597_102352|252aa	scaffold18|NIZO4085_1836|33977_34732|252aa	NODE_146|B4078_4693|97161_97916|252aa	NC_016771|BCN_4763|4569941_4570696|252aa	NODE_218|B4153_5061|573162_573917|252aa	NC_011658|BCAH187_A4986|4616176_4616931|252aa	NC_006274|BCZK4597|4684213_4684968|252aa	NC_014335|BACI_c48510|4567701_4568456|252aa	NODE_107|B4087_4568|54575_55330|252aa	NC_012472|BCA_4981|4636132_4636887|252aa	NC_016779|bcf_24295|4589780_4590535|252aa	NC_011773|BCAH820_4958|4682129_4682884|252aa	scaffold24|NIZO4082_4586|30123_30878|252aa			*	4-hydroxy-2-oxoglutarate aldolase (EC 4.1.3.16)	hypothetical protein
OG_3214	scaffold8|NIZO4117_2486|146818_147921|368aa	scaffold9|NIZO4083_1750|65535_66638|368aa	NC_011772|BCG9842_B0261|4770607_4771710|368aa	NODE_119|B4080_5106|29828_30931|368aa	scaffold6|NIZO4084_2160|30555_31658|368aa	NODE_564|B4158_4885|31476_32579|368aa	NC_011725|BCB4264_A4974|4799905_4801008|368aa	scaffold15|NIZO4118_4085|52712_53815|368aa	scaffold17|NIZO4081_5410|103044_104147|368aa	NC_004722|BC4845|4768051_4769154|368aa	scaffold23|NIZO4155_1344|32823_33926|368aa	scaffold4|NIZO4120_3098|32672_33775|368aa	scaffold11|NIZO4088_0228|35967_37070|368aa	NODE_123|B4077_4213|33478_34581|368aa	NODE_91|B4147_4692|33225_34328|368aa	NC_018491|BCK_10915|2203468_2204571|368aa	scaffold31|NIZO4079_5465|33576_34679|368aa	NC_003909|BCE_5002|4613708_4614811|368aa	NC_011969|BCQ_4663|4558787_4559890|368aa	NODE_148|B4086_4779|31482_32585|368aa	scaffold19|NIZO4116_0892|102354_103457|368aa	scaffold18|NIZO4085_1835|32872_33975|368aa	NODE_146|B4078_4694|97918_99021|368aa	NC_016771|BCN_4764|4570698_4571801|368aa	NODE_218|B4153_5062|573919_575022|368aa	NC_011658|BCAH187_A4987|4616933_4618036|368aa	NC_006274|BCZK4598|4684970_4686073|368aa	NC_014335|BACI_c48520|4568453_4569562|370aa	NODE_107|B4087_4567|53470_54573|368aa	NC_012472|BCA_4982|4636889_4637992|368aa	NC_016779|bcf_24300|4590537_4591640|368aa	NC_011773|BCAH820_4959|4682886_4683989|368aa	scaffold24|NIZO4082_4587|30880_31983|368aa				pyridoxal phosphate-dependent enzyme	putative pyridoxal phosphate-dependent enzyme
OG_3215	scaffold8|NIZO4117_2487|147899_148999|367aa	scaffold9|NIZO4083_1751|66616_67716|367aa	NC_011772|BCG9842_B0260|4771688_4772788|367aa	NODE_119|B4080_5105|28750_29850|367aa	scaffold6|NIZO4084_2159|29477_30577|367aa	NODE_564|B4158_4884|30398_31498|367aa	NC_011725|BCB4264_A4975|4800986_4802086|367aa	scaffold15|NIZO4118_4084|51634_52734|367aa	scaffold17|NIZO4081_5411|104125_105225|367aa	NC_004722|BC4846|4769132_4770232|367aa	scaffold23|NIZO4155_1343|31745_32845|367aa	scaffold4|NIZO4120_3097|31594_32694|367aa	scaffold11|NIZO4088_0227|34889_35989|367aa	NODE_123|B4077_4212|32400_33500|367aa	NODE_91|B4147_4691|32147_33247|367aa	NC_018491|BCK_10910|2202390_2203490|367aa	scaffold31|NIZO4079_5464|32498_33598|367aa	NC_003909|BCE_5003|4614789_4615889|367aa	NC_011969|BCQ_4664|4559868_4560968|367aa	NODE_148|B4086_4780|32563_33663|367aa	scaffold19|NIZO4116_0893|103435_104535|367aa	scaffold18|NIZO4085_1834|31794_32894|367aa	NODE_146|B4078_4695|98999_100099|367aa	NC_016771|BCN_4765|4571779_4572879|367aa	NODE_218|B4153_5063|575000_576100|367aa	NC_011658|BCAH187_A4988|4618014_4619114|367aa	NC_006274|BCZK4599|4686051_4687151|367aa	NC_014335|BACI_c48530|4569540_4570640|367aa	NODE_107|B4087_4566|52392_53492|367aa	NC_012472|BCA_4983|4637970_4639070|367aa	NC_016779|bcf_24305|4591618_4592718|367aa	NC_011773|BCAH820_4960|4683967_4685067|367aa	scaffold24|NIZO4082_4588|31961_33061|367aa			*	amidohydrolase	dihydroorotase
gluconate-IV
OG_737	scaffold37|NIZO4117_4098|47883_48950|356aa	scaffold13|NIZO4083_0473|6348_7415|356aa	NC_011772|BCG9842_B1848|3279732_3280793|354aa	NODE_96|B4080_3574|144582_145649|356aa	scaffold10|NIZO4084_0410|155200_156267|356aa	NODE_669|B4158_3315|92235_93302|356aa	NC_011725|BCB4264_A3383|3257863_3258930|356aa	scaffold5|NIZO4118_3024|80358_81425|356aa	scaffold9|NIZO4081_1741|323173_324240|356aa	NC_004722|BC3368|3329233_3330300|356aa	scaffold22|NIZO4155_3864|27545_28612|356aa	scaffold28|NIZO4120_3019|17427_18494|356aa	scaffold10|NIZO4088_3192|168916_169980|355aa	NODE_23|B4077_3905|327203_328270|356aa	NODE_5|B4147_3741|459407_460474|356aa	NC_018491|BCK_18255|3585966_3587033|356aa	scaffold39|NIZO4079_2750|21285_22349|355aa	NC_003909|BCE_3406|3177343_3178410|356aa	NC_011969|BCQ_3182|3132041_3133108|356aa	NODE_17|B4086_3194|17196_18263|356aa	scaffold15|NIZO4116_2065|23687_24754|356aa	scaffold16|NIZO4085_0022|17450_18517|356aa	NODE_15|B4078_3138|105856_106923|356aa	NC_016771|BCN_3198|3122196_3123263|356aa	NODE_7|B4153_3406|217190_218257|356aa	NC_011658|BCAH187_A3408|3168037_3169104|356aa	NC_006274|BCZK3077|3204256_3205320|355aa	NC_014335|BACI_c33290|3134074_3135132|353aa	NODE_192|B4087_3417|178547_179611|355aa	NC_012472|BCA_3463|3233004_3234068|355aa	NC_016779|bcf_16710|3162578_3163642|355aa	NC_011773|BCAH820_3396|3234612_3235676|355aa	scaffold12|NIZO4082_1347|13664_14731|356aa	NC_000964|BSU13010|1369876_1370925|350aa	pgl		6-phosphogluconolactonase (EC 3.1.1.31)	6-phosphogluconolactonase
OG_45	scaffold37|NIZO4117_4097|46213_47751|513aa	scaffold13|NIZO4083_0472|4678_6216|513aa	NC_011772|BCG9842_B1847|3280920_3282458|513aa	NODE_96|B4080_3573|142920_144461|514aa	scaffold10|NIZO4084_0409|153799_155079|427aa	NODE_669|B4158_3316|93423_94964|514aa	NC_011725|BCB4264_A3384|3259051_3260592|514aa	scaffold5|NIZO4118_3025|81546_83087|514aa	scaffold9|NIZO4081_1742|324361_325902|514aa	NC_004722|BC3369|3330421_3331962|514aa	scaffold22|NIZO4155_3863|25883_27424|514aa	scaffold28|NIZO4120_3018|15765_17306|514aa	scaffold10|NIZO4088_3193|170101_171639|513aa	NODE_23|B4077_3904|325545_327086|514aa	NODE_5|B4147_3740|457749_459290|514aa	NC_018491|BCK_18250|3584303_3585844|514aa	scaffold39|NIZO4079_2751|22470_24011|514aa	NC_003909|BCE_3407|3178531_3180072|514aa	NC_011969|BCQ_3183|3133229_3134770|514aa	NODE_17|B4086_3195|18384_19925|514aa	scaffold15|NIZO4116_2064|22025_23566|514aa	scaffold16|NIZO4085_0021|15788_17329|514aa	NODE_15|B4078_3139|107044_108585|514aa	NC_016771|BCN_3199|3123384_3124925|514aa	NODE_7|B4153_3407|218378_219919|514aa	NC_011658|BCAH187_A3409|3169225_3170766|514aa	NC_006274|BCZK3078|3205442_3206983|514aa	NC_014335|BACI_c33300|3135260_3136801|514aa	NODE_192|B4087_3418|179732_181273|514aa	NC_012472|BCA_3464|3234190_3235731|514aa	NC_016779|bcf_16715|3163764_3165305|514aa	NC_011773|BCAH820_3397|3235797_3237338|514aa	scaffold12|NIZO4082_1348|14853_16394|514aa		gntK		Gluconokinase (EC 2.7.1.12)	gluconate kinase
OG_65				NODE_96|B4080_3572|141485_142810|442aa	scaffold10|NIZO4084_0407|152102_153427|442aa	NODE_669|B4158_3317|95095_96420|442aa	NC_011725|BCB4264_A3385|3260702_3262027|442aa	scaffold5|NIZO4118_3026|83197_84522|442aa	scaffold9|NIZO4081_1743|326012_327337|442aa	NC_004722|BC3370|3332093_3333418|442aa	scaffold22|NIZO4155_3862|24427_25752|442aa	scaffold28|NIZO4120_3017|14330_15655|442aa		NODE_23|B4077_3903|324129_325454|442aa	NODE_5|B4147_3739|456333_457658|442aa	NC_018491|BCK_18245|3582868_3584193|442aa	scaffold39|NIZO4079_2752|24121_25446|442aa	NC_003909|BCE_3408|3180182_3181507|442aa	NC_011969|BCQ_3184|3134826_3136151|442aa	NODE_17|B4086_3196|19981_21306|442aa	scaffold15|NIZO4116_2063|20569_21894|442aa	scaffold16|NIZO4085_0020|14332_15657|442aa	NODE_15|B4078_3140|108716_110041|442aa	NC_016771|BCN_3200|3125056_3126381|442aa	NODE_7|B4153_3408|220050_221375|442aa	NC_011658|BCAH187_A3410|3170897_3172222|442aa	NC_006274|BCZK3079|3207039_3208364|442aa	NC_014335|BACI_c33310|3136857_3138182|442aa	NODE_192|B4087_3419|181329_182654|442aa	NC_012472|BCA_3465|3235787_3237112|442aa	NC_016779|bcf_16720|3165361_3166686|442aa	NC_011773|BCAH820_3398|3237394_3238719|442aa	scaffold12|NIZO4082_1349|16460_17785|442aa		gntP		gluconate permease	gluconate permease
OG_3012	scaffold37|NIZO4117_4096|45384_46052|223aa	scaffold13|NIZO4083_0471|3849_4517|223aa	NC_011772|BCG9842_B1846|3282771_3283439|223aa	NODE_96|B4080_3571|140428_141096|223aa	scaffold10|NIZO4084_0406|151044_151712|223aa	NODE_669|B4158_3318|96811_97479|223aa	NC_011725|BCB4264_A3386|3262415_3263083|223aa	scaffold5|NIZO4118_3027|84910_85578|223aa	scaffold9|NIZO4081_1744|327733_328401|223aa	NC_004722|BC3371|3333815_3334483|223aa	scaffold22|NIZO4155_3861|23362_24030|223aa	scaffold28|NIZO4120_3016|13263_13931|223aa	scaffold10|NIZO4088_3194|171888_172556|223aa	NODE_23|B4077_3902|323071_323739|223aa	NODE_5|B4147_3738|455275_455943|223aa	NC_018491|BCK_18240|3581839_3582507|223aa	scaffold39|NIZO4079_2753|25824_26492|223aa	NC_003909|BCE_3409|3181897_3182565|223aa	NC_011969|BCQ_3185|3136548_3137216|223aa	NODE_17|B4086_3197|21703_22371|223aa	scaffold15|NIZO4116_2062|19504_20172|223aa	scaffold16|NIZO4085_0019|13267_13935|223aa	NODE_15|B4078_3141|110438_111106|223aa	NC_016771|BCN_3201|3126778_3127446|223aa	NODE_7|B4153_3409|221772_222440|223aa	NC_011658|BCAH187_A3411|3172619_3173287|223aa	NC_006274|BCZK3080|3208754_3209422|223aa	NC_014335|BACI_c33320|3138572_3139240|223aa	NODE_192|B4087_3420|183044_183712|223aa	NC_012472|BCA_3466|3237502_3238170|223aa	NC_016779|bcf_16725|3167077_3167745|223aa	NC_011773|BCAH820_3399|3239109_3239777|223aa	scaffold12|NIZO4082_1350|18192_18860|223aa		tal		Transaldolase (EC 2.2.1.2)	translaldolase
OG_2052	scaffold37|NIZO4117_4095|44439_45332|298aa	scaffold13|NIZO4083_0470|2904_3797|298aa	NC_011772|BCG9842_B1845|3283549_3284442|298aa	NODE_96|B4080_3570|139425_140318|298aa	scaffold10|NIZO4084_0405|150041_150934|298aa	NODE_669|B4158_3319|97589_98482|298aa	NC_011725|BCB4264_A3387|3263193_3264086|298aa	scaffold5|NIZO4118_3028|85688_86581|298aa	scaffold9|NIZO4081_1745|328511_329404|298aa	NC_004722|BC3372|3334593_3335486|298aa	scaffold22|NIZO4155_3860|22359_23252|298aa	scaffold28|NIZO4120_3015|12260_13153|298aa	scaffold10|NIZO4088_3195|172595_173488|298aa	NODE_23|B4077_3901|322126_323019|298aa	NODE_5|B4147_3737|454330_455223|298aa	NC_018491|BCK_18235|3580894_3581787|298aa	scaffold39|NIZO4079_2754|26544_27437|298aa	NC_003909|BCE_3410|3182617_3183510|298aa	NC_011969|BCQ_3186|3137268_3138161|298aa	NODE_17|B4086_3198|22423_23316|298aa	scaffold15|NIZO4116_2061|18559_19452|298aa	scaffold16|NIZO4085_0018|12322_13215|298aa	NODE_15|B4078_3142|111158_112051|298aa	NC_016771|BCN_3202|3127498_3128391|298aa	NODE_7|B4153_3410|222492_223385|298aa	NC_011658|BCAH187_A3412|3173339_3174232|298aa	NC_006274|BCZK3081|3209474_3210367|298aa	NC_014335|BACI_c33330|3139292_3140185|298aa	NODE_192|B4087_3421|183764_184657|298aa	NC_012472|BCA_3467|3238222_3239115|298aa	NC_016779|bcf_16730|3167797_3168690|298aa	NC_011773|BCAH820_3400|3239829_3240722|298aa	scaffold12|NIZO4082_1351|18912_19805|298aa	NC_000964|BSU25730|2650487_2651380|298aa	gnd		6-phosphogluconate dehydrogenase, decarboxylating (EC 1.1.1.44)	6-phosphogluconate dehydrogenase-like protein
OG_58			NC_011772|BCG9842_B1844|3284555_3286549|665aa	NODE_96|B4080_3569|137318_139312|665aa	scaffold10|NIZO4084_0404|147934_149928|665aa	NODE_669|B4158_3320|98595_100589|665aa	NC_011725|BCB4264_A3388|3264191_3266185|665aa	scaffold5|NIZO4118_3029|86686_88680|665aa	scaffold9|NIZO4081_1746|329517_331511|665aa	NC_004722|BC3373|	scaffold22|NIZO4155_3859|20252_22246|665aa	scaffold28|NIZO4120_3014|10153_12147|665aa		NODE_23|B4077_3900|320019_322013|665aa	NODE_5|B4147_3736|452223_454217|665aa	NC_018491|BCK_18230|3578787_3580781|665aa	scaffold39|NIZO4079_2755|27550_29544|665aa	NC_003909|BCE_3411|3183623_3185617|665aa	NC_011969|BCQ_3187|3138274_3140268|665aa	NODE_17|B4086_3199|23421_25415|665aa	scaffold15|NIZO4116_2060|16460_18454|665aa	scaffold16|NIZO4085_0017|10223_12217|665aa	NODE_15|B4078_3143|112156_114150|665aa	NC_016771|BCN_3203|3128496_3130490|665aa	NODE_7|B4153_3411|223490_225484|665aa	NC_011658|BCAH187_A3413|3174337_3176331|665aa	NC_006274|BCZK3082|3210472_3212466|665aa	NC_014335|BACI_c33340|3140290_3142284|665aa	NODE_192|B4087_3422|184762_186756|665aa	NC_012472|BCA_3468|3239228_3241222|665aa	NC_016779|bcf_16735|3168795_3170789|665aa	NC_011773|BCAH820_3401|3240827_3242821|665aa	scaffold12|NIZO4082_1352|19918_21912|665aa		tkt		Transketolase (EC 2.2.1.1)	transketolase
OG_1901	scaffold37|NIZO4117_4094|42859_44343|495aa	scaffold13|NIZO4083_0469|1324_2808|495aa	NC_011772|BCG9842_B1843|3286589_3288073|495aa	NODE_96|B4080_3568|135795_137291|499aa	scaffold10|NIZO4084_0403|146410_147894|495aa	NODE_669|B4158_3321|100629_102113|495aa	NC_011725|BCB4264_A3389|3266225_3267709|495aa	scaffold5|NIZO4118_3030|88720_90204|495aa	scaffold9|NIZO4081_1747|331551_333035|495aa	NC_004722|BC3375|	scaffold22|NIZO4155_3858|18728_20212|495aa	scaffold28|NIZO4120_3013|8629_10113|495aa	scaffold10|NIZO4088_3196|173585_175069|495aa	NODE_23|B4077_3899|318495_319979|495aa	NODE_5|B4147_3735|450699_452183|495aa	NC_018491|BCK_18225|3577263_3578747|495aa	scaffold39|NIZO4079_2756|29584_31068|495aa	NC_003909|BCE_3412|3185657_3187141|495aa	NC_011969|BCQ_3188|3140308_3141783|492aa	NODE_17|B4086_3200|25455_26939|495aa	scaffold15|NIZO4116_2059|14936_16420|495aa	scaffold16|NIZO4085_0016|8699_10183|495aa	NODE_15|B4078_3144|114190_115674|495aa	NC_016771|BCN_3204|3130530_3132005|492aa	NODE_7|B4153_3412|225524_227008|495aa	NC_011658|BCAH187_A3414|3176371_3177855|495aa	NC_006274|BCZK3083|3212506_3213990|495aa	NC_014335|BACI_c33350|3142324_3143808|495aa	NODE_192|B4087_3423|186796_188280|495aa	NC_012472|BCA_3469|3241262_3242746|495aa	NC_016779|bcf_16740|3170829_3172313|495aa	NC_011773|BCAH820_3402|3242861_3244345|495aa	scaffold12|NIZO4082_1353|21952_23436|495aa	NC_000964|BSU23850|2479156_2480625|490aa	zwf		Glucose-6-phosphate 1-dehydrogenase (EC 1.1.1.49)	glucose-6-phosphate 1-dehydrogenase
maltose/maltodextrin
OG_2407	scaffold3|NIZO4117_1122|20088_21119|344aa	scaffold3|NIZO4083_3599|304675_305706|344aa	NC_011772|BCG9842_B1123|3994170_3995201|344aa	NODE_169|B4080_4063|125277_126299|341aa	scaffold1|NIZO4084_5179|375862_376884|341aa	NODE_368|B4158_4003|78548_79570|341aa	NC_011725|BCB4264_A4116|4026832_4027854|341aa	scaffold2|NIZO4118_2699|304257_305279|341aa	scaffold1|NIZO4081_3551|235500_236522|341aa	NC_004722|BC4010|3984679_3985701|341aa	scaffold2|NIZO4155_2140|375318_376340|341aa	scaffold1|NIZO4120_5074|288251_289273|341aa	scaffold1|NIZO4088_1562|273102_274124|341aa	NODE_123|B4077_5065|795975_797006|344aa	NODE_3|B4147_4264|254733_255764|344aa	NC_018491|BCK_15165|2972523_2973554|344aa	scaffold33|NIZO4079_0104|11233_12255|341aa	NC_003909|BCE_4061|3799295_3800326|344aa	NC_011969|BCQ_3799|3756166_3757188|341aa	NODE_8|B4086_3831|22563_23585|341aa	scaffold35|NIZO4116_2873|66943_67965|341aa	scaffold34|NIZO4085_0337|22509_23531|341aa	NODE_3|B4078_3852|66997_68019|341aa	NC_016771|BCN_3915|3809837_3810859|341aa	NODE_14|B4153_4140|22559_23581|341aa	NC_011658|BCAH187_A4134|3857339_3858361|341aa	NC_006274|BCZK3767|3903354_3904385|344aa	NC_014335|BACI_c39690|3773663_3774694|344aa	NODE_2|B4087_4419|380439_381470|344aa	NC_012472|BCA_4119|3870918_3871949|344aa	NC_016779|bcf_19935|3788751_3789782|344aa	NC_011773|BCAH820_4028|3858039_3859070|344aa	scaffold1|NIZO4082_3072|376972_377994|341aa		malR		maltose operon transcriptional repressor, LacI family	maltose operon transcriptional repressor
OG_2085	scaffold3|NIZO4117_1121|19089_19805|239aa	scaffold3|NIZO4083_3598|303550_304392|281aa	NC_011772|BCG9842_B1122|3995471_3996313|281aa	NODE_169|B4080_4062|124166_125008|281aa	scaffold1|NIZO4084_5178|374750_375592|281aa	NODE_368|B4158_4004|79840_80682|281aa	NC_011725|BCB4264_A4117|4028124_4028966|281aa	scaffold2|NIZO4118_2700|305549_306391|281aa	scaffold1|NIZO4081_3550|234631_235230|200aa	NC_004722|BC4011|3985971_3986813|281aa	scaffold2|NIZO4155_2139|374206_375048|281aa	scaffold1|NIZO4120_5073|287139_287981|281aa	scaffold1|NIZO4088_1564|274405_275247|281aa	NODE_123|B4077_5063|794849_795691|281aa	NODE_3|B4147_4266|256048_256890|281aa	NC_018491|BCK_15160|2971400_2972242|281aa	scaffold33|NIZO4079_0105|12536_13378|281aa	NC_003909|BCE_4062|3800607_3801449|281aa	NC_011969|BCQ_3800|3757469_3758311|281aa	NODE_8|B4086_3829|21440_22282|281aa	scaffold35|NIZO4116_2875|68246_69088|281aa	scaffold34|NIZO4085_0335|21386_22228|281aa	NODE_3|B4078_3854|68300_69142|281aa	NC_016771|BCN_3916|3811140_3811982|281aa	NODE_14|B4153_4138|21436_22278|281aa	NC_011658|BCAH187_A4136|3858642_3859484|281aa	NC_006274|BCZK3768|3904666_3905508|281aa	NC_014335|BACI_c39700|3774975_3775817|281aa	NODE_2|B4087_4417|379316_380158|281aa	NC_012472|BCA_4121|3872230_3873072|281aa	NC_016779|bcf_19945|3790063_3790905|281aa	NC_011773|BCAH820_4030|3859351_3860193|281aa	scaffold1|NIZO4082_3070|375847_376689|281aa		malG		Maltose/maltodextrin ABC transporter, permease protein MalG	maltosaccharide ABC transporter, permeaseprotein
OG_2084	scaffold3|NIZO4117_1120|17661_18962|434aa	scaffold3|NIZO4083_3597|302248_303549|434aa	NC_011772|BCG9842_B1121|3996314_3997615|434aa	NODE_169|B4080_4061|122864_124165|434aa	scaffold1|NIZO4084_5177|373448_374749|434aa	NODE_368|B4158_4005|80683_81984|434aa	NC_011725|BCB4264_A4118|4028967_4030268|434aa	scaffold2|NIZO4118_2701|306392_307693|434aa	scaffold1|NIZO4081_3549|233086_234387|434aa	NC_004722|BC4012|3986814_3988115|434aa	scaffold2|NIZO4155_2138|372904_374205|434aa	scaffold1|NIZO4120_5072|285837_287138|434aa	scaffold1|NIZO4088_1565|275248_276546|433aa	NODE_123|B4077_5062|793547_794848|434aa	NODE_3|B4147_4267|256891_258192|434aa	NC_018491|BCK_15155|2970098_2971399|434aa	scaffold33|NIZO4079_0106|13379_14680|434aa	NC_003909|BCE_4063|3801450_3802751|434aa	NC_011969|BCQ_3801|3758312_3759613|434aa	NODE_8|B4086_3828|20138_21439|434aa	scaffold35|NIZO4116_2876|69089_70390|434aa	scaffold34|NIZO4085_0334|20084_21385|434aa	NODE_3|B4078_3855|69143_70444|434aa	NC_016771|BCN_3917|3811983_3813284|434aa	NODE_14|B4153_4137|20134_21435|434aa	NC_011658|BCAH187_A4137|3859485_3860786|434aa	NC_006274|BCZK3769|3905509_3906810|434aa	NC_014335|BACI_c39710|3775818_3777119|434aa	NODE_2|B4087_4416|378014_379315|434aa	NC_012472|BCA_4122|3873073_3874374|434aa	NC_016779|bcf_19950|3790906_3792207|434aa	NC_011773|BCAH820_4031|3860194_3861495|434aa	scaffold1|NIZO4082_3069|374545_375846|434aa		malF		Maltose/maltodextrin ABC transporter, permease protein MalF	maltosaccharide ABC transporter, permeaseprotein
OG_2212	scaffold3|NIZO4117_1119|16325_17584|420aa	scaffold3|NIZO4083_3596|300912_302171|420aa	NC_011772|BCG9842_B1120|3997692_3998951|420aa	NODE_169|B4080_4060|121528_122787|420aa	scaffold1|NIZO4084_5176|372112_373371|420aa	NODE_368|B4158_4006|82061_83320|420aa	NC_011725|BCB4264_A4119|4030345_4031604|420aa	scaffold2|NIZO4118_2702|307770_309029|420aa	scaffold1|NIZO4081_3548|231750_233009|420aa	NC_004722|BC4013|3988251_3989455|pseudogene	scaffold2|NIZO4155_2137|371568_372827|420aa	scaffold1|NIZO4120_5071|284501_285760|420aa	scaffold1|NIZO4088_1566|276611_277870|420aa	NODE_123|B4077_5061|792223_793482|420aa	NODE_3|B4147_4268|258257_259516|420aa	NC_018491|BCK_15150|2968773_2970032|420aa	scaffold33|NIZO4079_0107|14757_16016|420aa	NC_003909|BCE_4064|3802817_3804076|420aa	NC_011969|BCQ_3802|3759679_3760938|420aa	NODE_8|B4086_3827|18813_20072|420aa	scaffold35|NIZO4116_2877|70456_71715|420aa	scaffold34|NIZO4085_0333|18759_20018|420aa	NODE_3|B4078_3856|70510_71769|420aa	NC_016771|BCN_3918|3813350_3814609|420aa	NODE_14|B4153_4136|18809_20068|420aa	NC_011658|BCAH187_A4138|3860852_3862111|420aa	NC_006274|BCZK3770|3906875_3908134|420aa	NC_014335|BACI_c39720|3777184_3778449|422aa	NODE_2|B4087_4415|376690_377949|420aa	NC_012472|BCA_4123|3874439_3875698|420aa	NC_016779|bcf_19955|3792272_3793531|420aa	NC_011773|BCAH820_4032|3861560_3862819|420aa	scaffold1|NIZO4082_3068|373221_374480|420aa		malE		Maltose/maltodextrin ABC transporter, substrate-binding protein MalE	maltosaccharide ABC transporter,maltosaccharide-binding protein
OG_2083	scaffold3|NIZO4117_1118|14240_16000|587aa	scaffold3|NIZO4083_3595|298827_300587|587aa	NC_011772|BCG9842_B1119|3999276_4001036|587aa	NODE_169|B4080_4059|119444_121204|587aa	scaffold1|NIZO4084_5175|370028_371788|587aa	NODE_368|B4158_4007|83644_85404|587aa	NC_011725|BCB4264_A4120|4031928_4033688|587aa	scaffold2|NIZO4118_2703|309353_311113|587aa	scaffold1|NIZO4081_3547|229665_231425|587aa	NC_004722|BC4014|3989779_3991539|587aa	scaffold2|NIZO4155_2136|369484_371244|587aa	scaffold1|NIZO4120_5070|282417_284177|587aa	scaffold1|NIZO4088_1567|278195_279955|587aa	NODE_123|B4077_5060|790139_791899|587aa	NODE_3|B4147_4269|259840_261600|587aa	NC_018491|BCK_15145|2966689_2968449|587aa	scaffold33|NIZO4079_0108|16341_18101|587aa	NC_003909|BCE_4065|3804400_3806160|587aa	NC_011969|BCQ_3803|3761263_3763023|587aa	NODE_8|B4086_3826|16728_18488|587aa	scaffold35|NIZO4116_2878|72040_73800|587aa	scaffold34|NIZO4085_0332|16674_18434|587aa	NODE_3|B4078_3857|72094_73854|587aa	NC_016771|BCN_3919|3814934_3816694|587aa	NODE_14|B4153_4135|16724_18484|587aa	NC_011658|BCAH187_A4139|3862436_3864196|587aa	NC_006274|BCZK3771|3908460_3910220|587aa	NC_014335|BACI_c39730|3778775_3780535|587aa	NODE_2|B4087_4414|374604_376364|587aa	NC_012472|BCA_4124|3876024_3877784|587aa	NC_016779|bcf_19960|3793857_3795617|587aa	NC_011773|BCAH820_4033|3863145_3864905|587aa	scaffold1|NIZO4082_3067|371136_372896|587aa		amyA		Neopullulanase (EC 3.2.1.135)/alpha-amylase	alpha-amylase
OG_10	scaffold3|NIZO4117_1117|12525_14201|559aa	scaffold3|NIZO4083_3594|297112_298785|558aa	NC_011772|BCG9842_B1118|4001077_4002753|559aa	NODE_169|B4080_4058|117722_119398|559aa	scaffold1|NIZO4084_5174|368305_369981|559aa	NODE_368|B4158_4008|85451_87127|559aa	NC_011725|BCB4264_A4121|4033735_4035411|559aa	scaffold2|NIZO4118_2704|311160_312836|559aa	scaffold1|NIZO4081_3546|227942_229618|559aa	NC_004722|BC4015|3991586_3993262|559aa	scaffold2|NIZO4155_2135|367761_369437|559aa	scaffold1|NIZO4120_5069|280700_282376|559aa	scaffold1|NIZO4088_1568|279994_281670|559aa	NODE_123|B4077_5059|788422_790098|559aa	NODE_3|B4147_4270|261641_263317|559aa	NC_018491|BCK_15140|2964972_2966648|559aa	scaffold33|NIZO4079_0109|18142_19818|559aa	NC_003909|BCE_4066|3806201_3807877|559aa	NC_011969|BCQ_3804|3763064_3764740|559aa	NODE_8|B4086_3825|15011_16687|559aa	scaffold35|NIZO4116_2879|73841_75517|559aa	scaffold34|NIZO4085_0331|14957_16633|559aa	NODE_3|B4078_3858|73895_75571|559aa	NC_016771|BCN_3920|3816735_3818411|559aa	NODE_14|B4153_4134|15007_16683|559aa	NC_011658|BCAH187_A4140|3864237_3865913|559aa	NC_006274|BCZK3772|3910260_3911936|559aa	NC_014335|BACI_c39770|3782172_3783848|559aa	NODE_2|B4087_4413|372887_374563|559aa	NC_012472|BCA_4125|3877824_3879500|559aa	NC_016779|bcf_19965|3795657_3797333|559aa	NC_011773|BCAH820_4034|3864946_3866622|559aa	scaffold1|NIZO4082_3066|369420_371096|559aa	NC_000964|BSU02840|306459_308144|562aa NC_000964|BSU07810|851850_853535|562aa NC_000964|BSU31290|3214372_3216036|555aa	malL		Alpha-glucosidase (EC 3.2.1.20)|Oligo-1,6-glucosidase (EC 3.2.1.10)	glucan 1,6-alpha-glucosidase
OG_91	scaffold3|NIZO4117_1116|11146_12246|367aa	scaffold3|NIZO4083_3593|295733_296833|367aa	NC_011772|BCG9842_B1117|4003016_4004116|367aa	NODE_169|B4080_4057|116359_117459|367aa	scaffold1|NIZO4084_5173|366942_368042|367aa	NODE_368|B4158_4009|87390_88490|367aa	NC_011725|BCB4264_A4122|4035674_4036774|367aa	scaffold2|NIZO4118_2705|313099_314199|367aa	scaffold1|NIZO4081_3545|226579_227679|367aa	NC_004722|BC4016|3993525_3994625|367aa	scaffold2|NIZO4155_2134|366398_367498|367aa	scaffold1|NIZO4120_5068|279336_280436|367aa	scaffold87|NIZO4088_6020|63_1019|319aa	NODE_123|B4077_5058|787059_788159|367aa	NODE_3|B4147_4271|263579_264679|367aa	NC_018491|BCK_15135|2963610_2964710|367aa	scaffold33|NIZO4079_0110|20080_21180|367aa	NC_003909|BCE_4067|3808139_3809239|367aa	NC_011969|BCQ_3805|3765002_3766102|367aa	NODE_8|B4086_3824|13649_14749|367aa	scaffold35|NIZO4116_2880|75779_76879|367aa	scaffold34|NIZO4085_0330|13595_14695|367aa	NODE_3|B4078_3859|75833_76933|367aa	NC_016771|BCN_3921|3818673_3819773|367aa	NODE_14|B4153_4133|13645_14745|367aa	NC_011658|BCAH187_A4141|3866175_3867275|367aa	NC_006274|BCZK3773|3912198_3913298|367aa	NC_014335|BACI_c39780|3784111_3785211|367aa	NODE_2|B4087_4412|371525_372625|367aa	NC_012472|BCA_4126|3879762_3880862|367aa	NC_016779|bcf_19970|3797596_3798696|367aa	NC_011773|BCAH820_4035|3866884_3867984|367aa	scaffold1|NIZO4082_3065|368057_369157|367aa	NC_000964|BSU38810|3984133_3985230|366aa	malK		Maltose/maltodextrin ABC transporter, ATPase MalK (EC 3.6.3.19)	multiple sugar-binding transporter ATPase (EC 3.6.3.19)
glucose
OG_273	scaffold8|NIZO4117_2344|23763_24548|262aa	scaffold28|NIZO4083_2461|88450_89235|262aa	NC_011772|BCG9842_B0408|4639820_4640605|262aa	NODE_107|B4080_5050|527839_528624|262aa	scaffold14|NIZO4084_4404|12316_13101|262aa	NODE_215|B4158_6112|5606_6391|262aa NODE_235|B4158_4714|143641_144426|262aa	NC_011725|BCB4264_A4828|4674115_4674900|262aa	scaffold31|NIZO4118_0723|21189_21974|262aa	scaffold27|NIZO4081_0394|7484_8269|262aa	NC_004722|BC4715|4649831_4650616|262aa	scaffold4|NIZO4155_4672|78658_79443|262aa	scaffold4|NIZO4120_3235|151303_152088|262aa	scaffold35|NIZO4088_4102|24337_25122|262aa	NODE_123|B4077_4344|148507_149292|262aa	NODE_91|B4147_4827|149867_150652|262aa	NC_018491|BCK_11600|2328418_2329203|262aa	scaffold31|NIZO4079_5604|158653_159438|262aa	NC_003909|BCE_4858|4488437_4489222|262aa	NC_011969|BCQ_4529|4433021_4433806|262aa	NODE_46|B4086_4638|23865_24650|262aa	scaffold44|NIZO4116_2920|16018_16803|262aa	scaffold38|NIZO4085_2985|16096_16881|262aa	NODE_17|B4078_4558|295997_296782|262aa	NC_016771|BCN_4625|4448499_4449284|262aa	NODE_218|B4153_4926|451307_452092|262aa	NC_011658|BCAH187_A4852|4494716_4495501|262aa	NC_006274|BCZK4466|4565815_4566600|262aa	NC_014335|BACI_c47130|4444176_4444961|262aa	NODE_107|B4087_4703|168608_169393|262aa	NC_012472|BCA_4839|4518270_4519055|262aa	NC_016779|bcf_23665|4477786_4478571|262aa	NC_011773|BCAH820_4834|4573724_4574509|262aa	scaffold28|NIZO4082_2106|11707_12492|262aa	NC_000964|BSU03930|445344_446129|262aa	gdh		Glucose 1-dehydrogenase (EC 1.1.1.47)	glucose 1-dehydrogenase
OG_274	scaffold8|NIZO4117_2345|24561_25418|286aa	scaffold28|NIZO4083_2462|89248_90105|286aa	NC_011772|BCG9842_B0407|4640619_4641476|286aa	NODE_107|B4080_5051|528638_529495|286aa	scaffold14|NIZO4084_4403|11445_12302|286aa	NODE_235|B4158_4715|144440_145297|286aa NODE_215|B4158_6111|4732_5589|286aa	NC_011725|BCB4264_A4829|4674914_4675771|286aa	scaffold31|NIZO4118_0724|21988_22845|286aa	scaffold27|NIZO4081_0393|6613_7470|286aa	NC_004722|BC4716|4650630_4651490|287aa	scaffold4|NIZO4155_4671|77787_78644|286aa	scaffold4|NIZO4120_3234|150432_151289|286aa	scaffold35|NIZO4088_4103|25136_25993|286aa	NODE_123|B4077_4343|147636_148493|286aa	NODE_91|B4147_4826|148996_149853|286aa	NC_018491|BCK_11595|2327547_2328404|286aa	scaffold31|NIZO4079_5603|157782_158639|286aa	NC_003909|BCE_4859|4489236_4490093|286aa	NC_011969|BCQ_4530|4433820_4434677|286aa	NODE_46|B4086_4639|24664_25521|286aa	scaffold44|NIZO4116_2919|15147_16004|286aa	scaffold38|NIZO4085_2984|15225_16082|286aa	NODE_17|B4078_4559|296796_297653|286aa	NC_016771|BCN_4626|4449298_4450155|286aa	NODE_218|B4153_4927|452106_452963|286aa	NC_011658|BCAH187_A4853|4495515_4496372|286aa	NC_006274|BCZK4467|4566614_4567471|286aa	NC_014335|BACI_c47140|4444975_4445832|286aa	NODE_107|B4087_4702|167737_168594|286aa	NC_012472|BCA_4840|4519069_4519926|286aa	NC_016779|bcf_23670|4478585_4479442|286aa	NC_011773|BCAH820_4835|4574523_4575380|286aa	scaffold28|NIZO4082_2105|10836_11693|286aa	NC_000964|BSU03920|444461_445324|288aa	glcU		glucose uptake protein	glucose permease
glycerol-3-phosphate
OG_4036	scaffold39|NIZO4117_3999|15394_15960|189aa		NC_011772|BCG9842_B4737|547820_548386|189aa	NODE_301|B4080_0492|34020_34523|168aa	scaffold3|NIZO4084_1124|167801_168367|189aa	NODE_198|B4158_0471|23841_24407|189aa	NC_011725|BCB4264_A0602|581918_582484|189aa	scaffold9|NIZO4118_2812|34847_35413|189aa	scaffold30|NIZO4081_4118|33830_34396|189aa	NC_004722|BC0566|549595_550161|189aa	scaffold5|NIZO4155_3396|165947_166513|189aa	scaffold10|NIZO4120_1923|73015_73581|189aa		NODE_146|B4077_0470|4335_4901|189aa		NC_018491|BCK_05315|1017641_1018207|189aa	scaffold35|NIZO4079_0016|8748_9314|189aa	NC_003909|BCE_0628|647854_648420|189aa	NC_011969|BCQ_0631|620173_620739|189aa	NODE_41|B4086_0531|28713_29279|189aa	scaffold6|NIZO4116_0214|29199_29765|189aa	scaffold5|NIZO4085_5130|163315_163881|189aa	NODE_9|B4078_0636|163517_164083|189aa	NC_016771|BCN_0543|605916_606482|189aa	NODE_41|B4153_0552|17404_17970|189aa	NC_011658|BCAH187_A0696|644820_645386|189aa	NC_006274|BCZK0478|559840_560406|189aa	NC_014335|BACI_c05730|532632_533198|189aa	NODE_175|B4087_0662|154494_155060|189aa			NC_011773|BCAH820_0621|586296_586862|189aa			ugpR		Glycerol uptake operon antiterminator regulatory protein	glycerol uptake operon antiterminator regulatoryprotein
OG_4037	scaffold39|NIZO4117_4000|15957_17054|366aa		NC_011772|BCG9842_B4736|548383_549480|366aa	NODE_301|B4080_0493|34520_35617|366aa	scaffold3|NIZO4084_1123|166707_167804|366aa	NODE_198|B4158_0470|22747_23844|366aa	NC_011725|BCB4264_A0603|582481_583578|366aa	scaffold9|NIZO4118_2813|35410_36507|366aa	scaffold30|NIZO4081_4119|34393_35490|366aa	NC_004722|BC0567|550158_551255|366aa	scaffold5|NIZO4155_3395|164853_165950|366aa	scaffold10|NIZO4120_1922|71921_73018|366aa		NODE_146|B4077_0469|3241_4338|366aa		NC_018491|BCK_05310|1016547_1017644|366aa	scaffold35|NIZO4079_0015|7654_8751|366aa	NC_003909|BCE_0629|648384_649514|377aa	NC_011969|BCQ_0632|620703_621833|377aa	NODE_41|B4086_0532|29276_30373|366aa	scaffold6|NIZO4116_0215|29762_30859|366aa	scaffold5|NIZO4085_5129|162221_163318|366aa	NODE_9|B4078_0635|162423_163520|366aa	NC_016771|BCN_0544|606446_607576|377aa	NODE_41|B4153_0553|17967_19064|366aa	NC_011658|BCAH187_A0697|645383_646480|366aa	NC_006274|BCZK0479|560370_561500|377aa	NC_014335|BACI_c05740|533195_534292|366aa	NODE_175|B4087_0663|155057_156154|366aa			NC_011773|BCAH820_0622|586859_587956|366aa			ugpC		Glycerol-3-phosphate ABC transporter, ATP-binding protein UgpC (TC 3.A.1.1.3)	glycerol-3-phosphate ABC transporter ATP-binding protein
OG_3605	scaffold39|NIZO4117_4001|17054_17986|311aa		NC_011772|BCG9842_B4735|549480_550412|311aa	NODE_301|B4080_0494|35617_36549|311aa	scaffold3|NIZO4084_1122|165775_166707|311aa	NODE_198|B4158_0469|21815_22747|311aa	NC_011725|BCB4264_A0604|583578_584510|311aa	scaffold9|NIZO4118_2814|36507_37439|311aa	scaffold30|NIZO4081_4120|35490_36422|311aa	NC_004722|BC0568|551255_552187|311aa	scaffold5|NIZO4155_3394|163921_164853|311aa	scaffold10|NIZO4120_1921|70989_71921|311aa		NODE_146|B4077_0468|2309_3241|311aa		NC_018491|BCK_05305|1015615_1016547|311aa	scaffold35|NIZO4079_0014|6722_7654|311aa	NC_003909|BCE_0630|649514_650446|311aa	NC_011969|BCQ_0633|621833_622765|311aa	NODE_41|B4086_0533|30373_31305|311aa	scaffold6|NIZO4116_0216|30859_31791|311aa	scaffold5|NIZO4085_5128|161289_162221|311aa	NODE_9|B4078_0634|161491_162423|311aa	NC_016771|BCN_0545|607576_608508|311aa	NODE_41|B4153_0554|19064_19996|311aa	NC_011658|BCAH187_A0698|646480_647412|311aa	NC_006274|BCZK0480|561500_562432|311aa	NC_014335|BACI_c05760|534679_535224|182aa	NODE_175|B4087_0664|156154_157086|311aa			NC_011773|BCAH820_0623|587956_588888|311aa		NC_000964|BSU06980|762942_763871|310aa	ugpA		Glycerol-3-phosphate ABC transporter, permease UgpA (TC 3.A.1.1.3)	glycerol-3-phosphate ABC transporter permease
OG_2005	scaffold39|NIZO4117_4002|17983_18804|274aa		NC_011772|BCG9842_B4734|550409_551230|274aa	NODE_301|B4080_0495|36546_37367|274aa	scaffold3|NIZO4084_1121|164957_165778|274aa	NODE_198|B4158_0468|20997_21818|274aa	NC_011725|BCB4264_A0605|584507_585328|274aa	scaffold9|NIZO4118_2815|37436_38257|274aa	scaffold30|NIZO4081_4121|36419_37240|274aa	NC_004722|BC0569|552184_553005|274aa	scaffold5|NIZO4155_3393|163103_163924|274aa	scaffold10|NIZO4120_1920|70171_70992|274aa		NODE_146|B4077_0467|1491_2312|274aa		NC_018491|BCK_05300|1014797_1015618|274aa	scaffold35|NIZO4079_0013|5904_6725|274aa	NC_003909|BCE_0631|650443_651264|274aa	NC_011969|BCQ_0634|622762_623583|274aa	NODE_41|B4086_0534|31302_32123|274aa	scaffold6|NIZO4116_0217|31788_32609|274aa	scaffold5|NIZO4085_5127|160471_161292|274aa	NODE_9|B4078_0633|160673_161494|274aa	NC_016771|BCN_0546|608505_609326|274aa	NODE_41|B4153_0555|19993_20814|274aa	NC_011658|BCAH187_A0699|647409_648230|274aa	NC_006274|BCZK0481|562429_563250|274aa	NC_014335|BACI_c05770|535221_536042|274aa	NODE_175|B4087_0665|157083_157904|274aa			NC_011773|BCAH820_0624|588885_589706|274aa		NC_000964|BSU06990|763875_764765|297aa NC_000964|BSU32580|3347919_3348821|301aa	ugpE		Glycerol-3-phosphate ABC transporter, permease UgpE (TC 3.A.1.1.3)	glycerol-3-phosphate ABC transporter permease
OG_3358	scaffold39|NIZO4117_4003|18832_20208|459aa		NC_011772|BCG9842_B4733|551252_552628|459aa	NODE_301|B4080_0496|37389_38765|459aa	scaffold3|NIZO4084_1120|163559_164935|459aa	NODE_198|B4158_0467|19599_20975|459aa	NC_011725|BCB4264_A0606|585350_586726|459aa	scaffold9|NIZO4118_2816|38279_39655|459aa	scaffold30|NIZO4081_4122|37262_38638|459aa	NC_004722|BC0570|553027_554403|459aa	scaffold5|NIZO4155_3392|161705_163081|459aa	scaffold10|NIZO4120_1919|68773_70149|459aa		NODE_146|B4077_0466|93_1469|459aa		NC_018491|BCK_05295|1013399_1014775|459aa	scaffold35|NIZO4079_0012|4506_5882|459aa	NC_003909|BCE_0632|651286_652662|459aa	NC_011969|BCQ_0635|623605_624981|459aa	NODE_41|B4086_0535|32145_33521|459aa	scaffold6|NIZO4116_0218|32631_34007|459aa	scaffold5|NIZO4085_5126|159073_160449|459aa	NODE_9|B4078_0632|159275_160651|459aa	NC_016771|BCN_0547|609348_610724|459aa	NODE_41|B4153_0556|20836_22212|459aa	NC_011658|BCAH187_A0700|648252_649628|459aa	NC_006274|BCZK0482|563272_564648|459aa	NC_014335|BACI_c05790|536354_537439|362aa	NODE_175|B4087_0666|157926_159302|459aa			NC_011773|BCAH820_0625|589728_591104|459aa		NC_000964|BSU32600|3349761_3351029|423aa	ugpB		Glycerol-3-phosphate ABC transporter,substrate-binding protein (TC3.A.1.1.3)	glycerol-3-phosphate ABC transporter substrate-binding protein
OG_511	scaffold16|NIZO4117_0539|74996_76345|450aa	scaffold27|NIZO4083_2878|63376_64725|450aa	NC_011772|BCG9842_B4646|650155_651504|450aa	NODE_301|B4080_0589|140281_141630|450aa	scaffold3|NIZO4084_1032|65176_66525|450aa	NODE_96|B4158_0561|47_922|292aa	NC_011725|BCB4264_A0692|682248_683597|450aa	scaffold9|NIZO4118_2901|133333_134682|450aa	scaffold11|NIZO4081_2764|91129_92478|450aa	NC_004722|BC0656|651811_653160|450aa	scaffold5|NIZO4155_3305|64754_66103|450aa	scaffold9|NIZO4120_5756|65586_66935|450aa	scaffold14|NIZO4088_3227|27755_29104|450aa	NODE_7|B4077_0564|64732_66081|450aa	NODE_2|B4147_0745|65383_66732|450aa	NC_018491|BCK_04840|910272_911621|450aa	scaffold5|NIZO4079_1447|93440_94789|450aa	NC_003909|BCE_0729|752599_753948|450aa	NC_011969|BCQ_0729|727672_729021|450aa	NODE_3|B4086_0590|19586_20935|450aa	scaffold6|NIZO4116_0305|128031_129380|450aa	scaffold5|NIZO4085_5039|63700_65049|450aa	NODE_9|B4078_0545|63902_65251|450aa	NC_016771|BCN_0638|706032_707381|450aa	NODE_9|B4153_0644|54487_55836|450aa	NC_011658|BCAH187_A0790|744897_746246|450aa	NC_006274|BCZK0571|666707_668056|450aa	NC_014335|BACI_c06710|644733_646082|450aa	NODE_175|B4087_0757|261650_262999|450aa	NC_012472|BCA_0699|667211_668560|450aa	NC_016779|bcf_03395|659785_661134|450aa	NC_011773|BCAH820_0718|692813_694162|450aa	scaffold9|NIZO4082_5636|63479_64828|450aa	NC_000964|BSU02140|233994_235328|445aa	glpT		glycerol-3-phosphate permease	glycerol-3-phosphate permease
glycerol
OG_619	scaffold23|NIZO4117_4726|9856_10416|187aa	scaffold33|NIZO4083_0435|65688_66248|187aa	NC_011772|BCG9842_B4235|1015962_1016522|187aa	NODE_114|B4080_1092|181288_181848|187aa	scaffold8|NIZO4084_3163|642482_643042|187aa	NODE_352|B4158_0957|47367_47927|187aa	NC_011725|BCB4264_A1064|1038281_1038841|187aa	scaffold3|NIZO4118_4444|67295_67855|187aa	scaffold12|NIZO4081_4535|152782_153342|187aa	NC_004722|BC1033|1014227_1014787|187aa	scaffold27|NIZO4155_1461|61308_61868|187aa	scaffold20|NIZO4120_2641|414192_414752|187aa	scaffold32|NIZO4088_3986|79817_80377|187aa	NODE_10|B4077_1030|145733_146293|187aa	NODE_1|B4147_0982|24729_25289|187aa	NC_018491|BCK_03140|571591_572151|187aa	scaffold77|NIZO4079_0059|8098_8658|187aa	NC_003909|BCE_1123|1129526_1130086|187aa	NC_011969|BCQ_1102|1088714_1089274|187aa	NODE_73|B4086_1100|133027_133587|187aa	scaffold41|NIZO4116_2239|4621_5181|187aa	scaffold37|NIZO4085_0635|18802_19362|187aa	NODE_108|B4078_0883|12635_13195|187aa	NC_016771|BCN_1010|1078104_1078664|187aa	NODE_56|B4153_1015|85135_85695|187aa	NC_011658|BCAH187_A1193|1118624_1119184|187aa	NC_006274|BCZK0936|1046587_1047147|187aa	NC_014335|BACI_c10630|1003365_1003925|187aa	NODE_53|B4087_1016|114808_115368|187aa	NC_012472|BCA_1062|1001170_1001730|187aa	NC_016779|bcf_05175|994947_995507|187aa	NC_011773|BCAH820_1104|1056088_1056648|187aa	scaffold23|NIZO4082_2081|57395_57955|187aa	NC_000964|BSU09270|1001744_1002322|193aa	glpP		Glycerol uptake operon antiterminator regulatory protein	glycerol-3-phosphate responding transcriptionantiterminator
OG_620	scaffold23|NIZO4117_4727|10644_11465|274aa	scaffold33|NIZO4083_0436|66476_67297|274aa	NC_011772|BCG9842_B4234|1016751_1017572|274aa	NODE_114|B4080_1091|180239_181060|274aa	scaffold8|NIZO4084_3162|641434_642255|274aa	NODE_352|B4158_0955|46319_47140|274aa	NC_011725|BCB4264_A1065|1039068_1039889|274aa	scaffold3|NIZO4118_4446|68082_68903|274aa	scaffold12|NIZO4081_4534|151734_152555|274aa	NC_004722|BC1034|1014999_1015835|279aa	scaffold27|NIZO4155_1463|62095_62916|274aa	scaffold20|NIZO4120_2639|413144_413965|274aa	scaffold32|NIZO4088_3985|78767_79588|274aa	NODE_10|B4077_1031|146522_147343|274aa	NODE_1|B4147_0981|23679_24500|274aa	NC_018491|BCK_03135|570541_571362|274aa	scaffold77|NIZO4079_0060|8887_9708|274aa	NC_003909|BCE_1124|1130315_1131136|274aa	NC_011969|BCQ_1103|1089503_1090324|274aa	NODE_73|B4086_1099|131977_132798|274aa	scaffold41|NIZO4116_2238|3571_4392|274aa	scaffold37|NIZO4085_0636|19591_20412|274aa	NODE_108|B4078_0882|11585_12406|274aa	NC_016771|BCN_1011|1078893_1079714|274aa	NODE_56|B4153_1016|85924_86745|274aa	NC_011658|BCAH187_A1194|1119413_1120234|274aa	NC_006274|BCZK0937|1047361_1048197|279aa	NC_014335|BACI_c10640|1004154_1004975|274aa	NODE_53|B4087_1017|115597_116418|274aa	NC_012472|BCA_1063|1001959_1002780|274aa	NC_016779|bcf_05180|995736_996557|274aa	NC_011773|BCAH820_1105|1056877_1057698|274aa	scaffold23|NIZO4082_2080|56345_57166|274aa	NC_000964|BSU09280|1002501_1003325|275aa	glpF		Glycerol uptake facilitator protein	glycerol uptake facilitator protein
OG_621	scaffold23|NIZO4117_4728|11478_12968|497aa	scaffold33|NIZO4083_0437|67310_68800|497aa	NC_011772|BCG9842_B4233|1017586_1019076|497aa	NODE_114|B4080_1090|178735_180225|497aa	scaffold8|NIZO4084_3161|639930_641420|497aa	NODE_352|B4158_0954|44815_46305|497aa	NC_011725|BCB4264_A1066|1039903_1041393|497aa	scaffold3|NIZO4118_4447|68917_70407|497aa	scaffold12|NIZO4081_4533|150230_151720|497aa	NC_004722|BC1035|1015849_1017339|497aa	scaffold27|NIZO4155_1464|62930_64420|497aa	scaffold20|NIZO4120_2638|411640_413130|497aa	scaffold32|NIZO4088_3984|77264_78754|497aa	NODE_10|B4077_1032|147356_148846|497aa	NODE_1|B4147_0980|22176_23666|497aa	NC_018491|BCK_03130|569037_570527|497aa	scaffold77|NIZO4079_0061|9722_11212|497aa	NC_003909|BCE_1125|1131150_1132682|511aa	NC_011969|BCQ_1104|1090338_1091828|497aa	NODE_73|B4086_1098|130473_131963|497aa	scaffold41|NIZO4116_2237|2067_3557|497aa	scaffold37|NIZO4085_0637|20426_21916|497aa	NODE_108|B4078_0881|10081_11571|497aa	NC_016771|BCN_1012|1079728_1081218|497aa	NODE_56|B4153_1017|86759_88249|497aa	NC_011658|BCAH187_A1195|1120248_1121738|497aa	NC_006274|BCZK0938|1048211_1049701|497aa	NC_014335|BACI_c10650|1004989_1006479|497aa	NODE_53|B4087_1018|116432_117922|497aa	NC_012472|BCA_1064|1002794_1004284|497aa	NC_016779|bcf_05185|996571_998061|497aa	NC_011773|BCAH820_1106|1057712_1059202|497aa	scaffold23|NIZO4082_2079|54841_56331|497aa	NC_000964|BSU09290|1003344_1004834|497aa	glpK		Glycerol kinase (EC 2.7.1.30)	glycerol kinase
OG_622	scaffold23|NIZO4117_4729|13102_14784|561aa	scaffold33|NIZO4083_0438|68934_70616|561aa	NC_011772|BCG9842_B4232|1019210_1020892|561aa	NODE_114|B4080_1089|176919_178601|561aa	scaffold8|NIZO4084_3160|638114_639796|561aa	NODE_352|B4158_0953|42999_44681|561aa	NC_011725|BCB4264_A1067|1041527_1043209|561aa	scaffold3|NIZO4118_4448|70541_72223|561aa	scaffold12|NIZO4081_4532|148414_150096|561aa	NC_004722|BC1036|1017473_1019155|561aa	scaffold27|NIZO4155_1465|64554_66236|561aa	scaffold20|NIZO4120_2637|409824_411506|561aa	scaffold32|NIZO4088_3983|75448_77130|561aa	NODE_10|B4077_1033|148980_150662|561aa	NODE_1|B4147_0979|20360_22042|561aa	NC_018491|BCK_03125|567221_568903|561aa	scaffold77|NIZO4079_0062|11346_13028|561aa	NC_003909|BCE_1126|1132773_1134455|561aa	NC_011969|BCQ_1105|1091962_1093644|561aa	NODE_73|B4086_1097|128657_130339|561aa	scaffold41|NIZO4116_2236|251_1933|561aa	scaffold37|NIZO4085_0638|22050_23732|561aa	NODE_108|B4078_0880|8265_9947|561aa	NC_016771|BCN_1013|1081352_1083034|561aa	NODE_56|B4153_1018|88383_90065|561aa	NC_011658|BCAH187_A1196|1121872_1123554|561aa	NC_006274|BCZK0939|1049835_1051517|561aa	NC_014335|BACI_c10660|1006613_1008295|561aa	NODE_53|B4087_1019|118056_119738|561aa	NC_012472|BCA_1065|1004418_1006100|561aa	NC_016779|bcf_05190|998195_999877|561aa	NC_011773|BCAH820_1107|1059336_1061018|561aa	scaffold23|NIZO4082_2078|53025_54707|561aa	NC_000964|BSU09300|1004975_1006642|556aa	glpD		Aerobic glycerol-3-phosphate dehydrogenase (EC 1.1.5.3)	glycerol-3-phosphate oxidase
ribose
OG_1681	scaffold16|NIZO4117_0542|78845_79816|324aa	scaffold27|NIZO4083_2875|59877_60848|324aa	NC_011772|BCG9842_B4642|654003_654974|324aa	NODE_301|B4080_0593|144129_145100|324aa	scaffold3|NIZO4084_1028|61706_62677|324aa	NODE_96|B4158_0565|3421_4392|324aa	NC_011725|BCB4264_A0696|686096_687067|324aa	scaffold9|NIZO4118_2905|137181_138152|324aa	scaffold11|NIZO4081_2768|94977_95948|324aa	NC_004722|BC0659|655659_656630|324aa	scaffold5|NIZO4155_3301|61284_62255|324aa	scaffold9|NIZO4120_5752|62116_63087|324aa	scaffold14|NIZO4088_3224|24282_25253|324aa	NODE_7|B4077_0561|61258_62229|324aa	NODE_2|B4147_0742|61909_62880|324aa	NC_018491|BCK_04825|906799_907770|324aa	scaffold5|NIZO4079_1450|97291_98262|324aa	NC_003909|BCE_0732|756450_757421|324aa	NC_011969|BCQ_0732|731523_732494|324aa	NODE_3|B4086_0587|16114_17085|324aa	scaffold6|NIZO4116_0308|131882_132853|324aa	scaffold5|NIZO4085_5036|60227_61198|324aa	NODE_9|B4078_0542|60429_61400|324aa	NC_016771|BCN_0641|709883_710854|324aa	NODE_9|B4153_0647|58338_59309|324aa	NC_011658|BCAH187_A0793|748748_749719|324aa	NC_006274|BCZK0574|670558_671529|324aa	NC_014335|BACI_c06740|648584_649555|324aa	NODE_175|B4087_0760|265501_266472|324aa	NC_012472|BCA_0702|671062_672033|324aa	NC_016779|bcf_03410|663636_664607|324aa	NC_011773|BCAH820_0721|696664_697635|324aa	scaffold9|NIZO4082_5633|60006_60977|324aa	NC_000964|BSU35910|3701411_3702391|327aa	rbsR		ribose operon transcriptional regulator, LacI family	ribose operon repressor
OG_1680	scaffold16|NIZO4117_0543|79830_80726|299aa	scaffold27|NIZO4083_2874|58967_59863|299aa	NC_011772|BCG9842_B4641|654988_655884|299aa	NODE_301|B4080_0594|145114_146010|299aa	scaffold3|NIZO4084_1027|60796_61692|299aa	NODE_96|B4158_0566|4406_5302|299aa	NC_011725|BCB4264_A0697|687081_687977|299aa	scaffold9|NIZO4118_2906|138166_139062|299aa	scaffold11|NIZO4081_2769|95962_96858|299aa	NC_004722|BC0660|656644_657540|299aa	scaffold5|NIZO4155_3300|60374_61270|299aa	scaffold9|NIZO4120_5751|61206_62102|299aa	scaffold14|NIZO4088_3223|23372_24268|299aa	NODE_7|B4077_0560|60348_61244|299aa	NODE_2|B4147_0741|60999_61895|299aa	NC_018491|BCK_04820|905889_906785|299aa	scaffold5|NIZO4079_1451|98276_99172|299aa	NC_003909|BCE_0733|757435_758331|299aa	NC_011969|BCQ_0733|732508_733404|299aa	NODE_3|B4086_0586|15204_16100|299aa	scaffold6|NIZO4116_0309|132867_133763|299aa	scaffold5|NIZO4085_5035|59317_60213|299aa	NODE_9|B4078_0541|59519_60415|299aa	NC_016771|BCN_0642|710868_711764|299aa	NODE_9|B4153_0648|59323_60219|299aa	NC_011658|BCAH187_A0794|749733_750629|299aa	NC_006274|BCZK0575|671543_672439|299aa	NC_014335|BACI_c06750|649569_650465|299aa	NODE_175|B4087_0761|266486_267382|299aa	NC_012472|BCA_0703|672047_672943|299aa	NC_016779|bcf_03415|664621_665517|299aa	NC_011773|BCAH820_0722|697649_698545|299aa	scaffold9|NIZO4082_5632|59096_59992|299aa	NC_000964|BSU35920|3702393_3703274|294aa	rbsK		Ribokinase (EC 2.7.1.15)	ribokinase
OG_1971	scaffold16|NIZO4117_0544|80723_81118|132aa	scaffold27|NIZO4083_2873|58575_58970|132aa	NC_011772|BCG9842_B4640|655881_656276|132aa	NODE_301|B4080_0595|146007_146402|132aa	scaffold3|NIZO4084_1026|60404_60799|132aa	NODE_96|B4158_0567|5299_5694|132aa	NC_011725|BCB4264_A0698|687974_688369|132aa	scaffold9|NIZO4118_2907|139059_139454|132aa	scaffold11|NIZO4081_2770|96855_97250|132aa	NC_004722|BC0661|657537_657932|132aa	scaffold5|NIZO4155_3299|59982_60377|132aa	scaffold9|NIZO4120_5750|60814_61209|132aa	scaffold14|NIZO4088_3222|22980_23375|132aa	NODE_7|B4077_0559|59956_60351|132aa	NODE_2|B4147_0740|60607_61002|132aa	NC_018491|BCK_04815|905497_905892|132aa	scaffold5|NIZO4079_1452|99169_99564|132aa	NC_003909|BCE_0734|758328_758723|132aa	NC_011969|BCQ_0734|733401_733796|132aa	NODE_3|B4086_0585|14812_15207|132aa	scaffold6|NIZO4116_0310|133760_134155|132aa	scaffold5|NIZO4085_5034|58925_59320|132aa	NODE_9|B4078_0540|59127_59522|132aa	NC_016771|BCN_0643|711761_712156|132aa	NODE_9|B4153_0649|60216_60611|132aa	NC_011658|BCAH187_A0795|750626_751021|132aa	NC_006274|BCZK0576|672436_672831|132aa	NC_014335|BACI_c06760|650462_650857|132aa	NODE_175|B4087_0762|267379_267774|132aa	NC_012472|BCA_0704|672940_673335|132aa	NC_016779|bcf_03420|665514_665909|132aa	NC_011773|BCAH820_0723|698542_698937|132aa	scaffold9|NIZO4082_5631|58704_59099|132aa	NC_000964|BSU35930|3703271_3703666|132aa	rbsD		Ribose ABC transport system, permease protein RbsD (TC 3.A.1.2.1)	ribose ABC transporter membrane bound ribosebinding
OG_1679	scaffold16|NIZO4117_0545|81137_82621|495aa	scaffold27|NIZO4083_2872|57072_58556|495aa	NC_011772|BCG9842_B4639|656295_657779|495aa	NODE_301|B4080_0596|146421_147905|495aa	scaffold3|NIZO4084_1025|58901_60385|495aa	NODE_96|B4158_0568|5713_7197|495aa	NC_011725|BCB4264_A0699|688388_689872|495aa	scaffold9|NIZO4118_2908|139473_140957|495aa	scaffold11|NIZO4081_2771|97269_98753|495aa	NC_004722|BC0662|657945_659435|497aa	scaffold5|NIZO4155_3298|58479_59963|495aa	scaffold9|NIZO4120_5749|59311_60795|495aa	scaffold14|NIZO4088_3221|21477_22961|495aa	NODE_7|B4077_0558|58453_59937|495aa	NODE_2|B4147_0739|59104_60588|495aa	NC_018491|BCK_04810|903994_905478|495aa	scaffold5|NIZO4079_1453|99583_101067|495aa	NC_003909|BCE_0735|758742_760226|495aa	NC_011969|BCQ_0735|733914_735299|462aa	NODE_3|B4086_0584|13309_14793|495aa	scaffold6|NIZO4116_0311|134174_135658|495aa	scaffold5|NIZO4085_5033|57422_58906|495aa	NODE_9|B4078_0539|57624_59108|495aa	NC_016771|BCN_0644|712274_713659|462aa	NODE_9|B4153_0650|60630_62114|495aa	NC_011658|BCAH187_A0796|751040_752524|495aa	NC_006274|BCZK0577|672850_674334|495aa	NC_014335|BACI_c06770|650870_652360|497aa	NODE_175|B4087_0763|267787_269277|497aa	NC_012472|BCA_0705|673348_674838|497aa	NC_016779|bcf_03425|665928_667412|495aa	NC_011773|BCAH820_0724|698956_700440|495aa	scaffold9|NIZO4082_5630|57201_58685|495aa	NC_000964|BSU35940|3703682_3705163|494aa	rbsA		Ribose ABC transport system, ATP-binding protein RbsA (TC 3.A.1.2.1)	ribose ABC transporter ATP-binding protein
OG_1678	scaffold16|NIZO4117_0546|82625_83560|312aa	scaffold27|NIZO4083_2871|56133_57068|312aa	NC_011772|BCG9842_B4638|657782_658717|312aa	NODE_301|B4080_0597|147908_148843|312aa	scaffold3|NIZO4084_1024|57963_58898|312aa	NODE_96|B4158_0569|7200_8135|312aa	NC_011725|BCB4264_A0700|689875_690810|312aa	scaffold9|NIZO4118_2909|140960_141895|312aa	scaffold11|NIZO4081_2772|98756_99691|312aa	NC_004722|BC0663|659438_660373|312aa	scaffold5|NIZO4155_3297|57541_58476|312aa	scaffold9|NIZO4120_5748|58373_59308|312aa	scaffold14|NIZO4088_3220|20539_21474|312aa	NODE_7|B4077_0557|57515_58450|312aa	NODE_2|B4147_0738|58166_59101|312aa	NC_018491|BCK_04805|903056_903991|312aa	scaffold5|NIZO4079_1454|101070_102005|312aa	NC_003909|BCE_0736|760229_761164|312aa	NC_011969|BCQ_0736|735302_736237|312aa	NODE_3|B4086_0583|12371_13306|312aa	scaffold6|NIZO4116_0312|135661_136596|312aa	scaffold5|NIZO4085_5032|56484_57419|312aa	NODE_9|B4078_0538|56686_57621|312aa	NC_016771|BCN_0645|713662_714597|312aa	NODE_9|B4153_0651|62117_63052|312aa	NC_011658|BCAH187_A0797|752527_753462|312aa	NC_006274|BCZK0578|674337_675272|312aa	NC_014335|BACI_c06780|652363_653298|312aa	NODE_175|B4087_0764|269280_270215|312aa	NC_012472|BCA_0706|674841_675776|312aa	NC_016779|bcf_03430|667415_668350|312aa	NC_011773|BCAH820_0725|700443_701378|312aa	scaffold9|NIZO4082_5629|56263_57198|312aa	NC_000964|BSU35950|3705165_3706133|323aa	rbsC		Ribose ABC transport system, permease protein RbsC (TC 3.A.1.2.1)	ribose ABC transporter permease
OG_1957	scaffold16|NIZO4117_0547|83575_84498|308aa	scaffold27|NIZO4083_2870|55195_56118|308aa	NC_011772|BCG9842_B4637|658732_659658|309aa	NODE_301|B4080_0598|148858_149784|309aa	scaffold3|NIZO4084_1023|57022_57948|309aa	NODE_96|B4158_0570|8150_9076|309aa	NC_011725|BCB4264_A0701|690825_691751|309aa	scaffold9|NIZO4118_2910|141910_142836|309aa	scaffold11|NIZO4081_2773|99706_100632|309aa	NC_004722|BC0664|pseudo	scaffold5|NIZO4155_3296|56600_57526|309aa	scaffold9|NIZO4120_5747|57432_58358|309aa	scaffold14|NIZO4088_3219|19598_20524|309aa	NODE_7|B4077_0556|56574_57500|309aa	NODE_2|B4147_0737|57225_58151|309aa	NC_018491|BCK_04800|902115_903041|309aa	scaffold5|NIZO4079_1455|102020_102946|309aa	NC_003909|BCE_0737|761179_762105|309aa	NC_011969|BCQ_0737|736252_737178|309aa	NODE_3|B4086_0582|11430_12356|309aa	scaffold6|NIZO4116_0313|136611_137537|309aa	scaffold5|NIZO4085_5031|55543_56469|309aa	NODE_9|B4078_0537|55745_56671|309aa	NC_016771|BCN_0646|714612_715538|309aa	NODE_9|B4153_0652|63067_63993|309aa	NC_011658|BCAH187_A0798|753477_754403|309aa	NC_006274|BCZK0579|675287_676213|309aa	NC_014335|BACI_c06790|653313_654239|309aa	NODE_175|B4087_0765|270230_271156|309aa	NC_012472|BCA_0707|675791_676717|309aa	NC_016779|bcf_03435|668365_669291|309aa	NC_011773|BCAH820_0726|701393_702319|309aa	scaffold9|NIZO4082_5628|55322_56248|309aa	NC_000964|BSU35960|3706145_3707062|306aa	rbsB		Ribose ABC transport system, periplasmic ribose-binding protein RbsB (TC 3.A.1.2.1)	ribose ABC transporter substrate-binding protein
OG_1632	scaffold16|NIZO4117_0548|84537_85184|216aa	scaffold27|NIZO4083_2869|54509_55156|216aa	NC_011772|BCG9842_B4636|659693_660340|216aa	NODE_301|B4080_0599|149819_150466|216aa	scaffold3|NIZO4084_1022|56340_56987|216aa	NODE_96|B4158_0571|9111_9758|216aa	NC_011725|BCB4264_A0702|691786_692433|216aa	scaffold9|NIZO4118_2911|142871_143518|216aa	scaffold11|NIZO4081_2774|100667_101314|216aa	NC_004722|BC0665|661348_661995|216aa	scaffold5|NIZO4155_3295|55918_56565|216aa	scaffold9|NIZO4120_5746|56750_57397|216aa	scaffold14|NIZO4088_3218|18916_19563|216aa	NODE_7|B4077_0555|55892_56539|216aa	NODE_2|B4147_0736|56543_57190|216aa	NC_018491|BCK_04795|901433_902080|216aa	scaffold5|NIZO4079_1456|102981_103628|216aa	NC_003909|BCE_0738|762140_762787|216aa	NC_011969|BCQ_0738|737213_737860|216aa	NODE_3|B4086_0581|10748_11395|216aa	scaffold6|NIZO4116_0314|137572_138219|216aa	scaffold5|NIZO4085_5030|54861_55508|216aa	NODE_9|B4078_0536|55063_55710|216aa	NC_016771|BCN_0647|715573_716220|216aa	NODE_9|B4153_0653|64028_64675|216aa	NC_011658|BCAH187_A0799|754438_755085|216aa	NC_006274|BCZK0580|676248_676895|216aa	NC_014335|BACI_c06800|654274_654921|216aa	NODE_175|B4087_0766|271191_271838|216aa	NC_012472|BCA_0708|676753_677400|216aa	NC_016779|bcf_03440|669327_669974|216aa	NC_011773|BCAH820_0727|702354_703001|216aa	scaffold9|NIZO4082_5627|54640_55287|216aa	NC_000964|BSU37110|3807754_3808392|213aa	tal		transaldolase (EC 2.2.1.2)	transaldolase
xylose
OG_8153																		NC_003909|BCE_2208|2111417_2112511|365aa																NC_000964|BSU17590|1890512_1891564|351aa	xylR		Xylose-responsive transcription regulator, ROK family	Xylose repressor
OG_8154																		NC_003909|BCE_2210|2112801_2114138|446aa																NC_000964|BSU17600|1891908_1893245|446aa	xylA		Xylose isomerase (EC 5.3.1.5)	Xylose isomerase
OG_7412																		NC_003909|BCE_2211|2114206_2115708|501aa																NC_000964|BSU17610|1893396_1894895|500aa	xylB		Xylulose kinase (EC 2.7.1.17)	xylulokinase
OG_12863																		NC_003909|BCE_2212|2115879_2116922|348aa																	xylE	*	xylose 1-epimerase	aldose 1-epimerase
OG_2079																		NC_003909|BCE_2214|2117205_2118611|469aa																	xylP		xylose permease	xylose permease
fucose
OG_6050												scaffold3|NIZO4120_4445|278446_281916|1157aa		NODE_23|B4077_4146|543599_547069|1157aa		NC_018491|BCK_19165|3762799_3764307|503aa	scaffold54|NIZO4079_0977|4474_7944|1157aa		NC_011969|BCQ_2995|2939341_2942859|1173aa		scaffold12|NIZO4116_1759|134260_137841|1194aa	scaffold13|NIZO4085_5509|38689_42270|1194aa	NODE_23|B4078_2948|22914_26495|1194aa	NC_016771|BCN_3009|2936050_2939631|1194aa	NODE_7|B4153_3207|22997_26578|1194aa	NC_011658|BCAH187_A3211|2980173_2983754|1194aa									alfA	*	alpha-L-fucosidase, glycosyl hydrolase family 98 (EC 3.2.1.51)	putative large secreted protein
OG_5773												scaffold3|NIZO4120_4444|276216_278285|690aa		NODE_23|B4077_4145|541366_543435|690aa			scaffold54|NIZO4079_0978|8105_10174|690aa		NC_011969|BCQ_2996|2942976_2945045|690aa		scaffold12|NIZO4116_1758|132137_134206|690aa	scaffold13|NIZO4085_5510|42324_44393|690aa	NODE_23|B4078_2949|26549_28618|690aa	NC_016771|BCN_3010|2939685_2941754|690aa	NODE_7|B4153_3208|26632_28701|690aa	NC_011658|BCAH187_A3212|2983808_2985877|690aa									aldA	*	lactaldehyde dehydrogenase (EC 1.2.1.22)	short chain dehydrogenase
OG_6212												scaffold3|NIZO4120_4443|274234_276024|597aa		NODE_23|B4077_4144|539389_541179|597aa			scaffold54|NIZO4079_0979|10362_12152|597aa		NC_011969|BCQ_2997|2945233_2947023|597aa		scaffold12|NIZO4116_1756|130159_131949|597aa	scaffold13|NIZO4085_5512|44581_46371|597aa	NODE_23|B4078_2951|28806_30596|597aa	NC_016771|BCN_3011|2941942_2943732|597aa	NODE_7|B4153_3210|28889_30679|597aa	NC_011658|BCAH187_A3213|2986065_2987855|597aa									fcsI		L-fucose isomerase (EC 5.3.1.25)	L-fucose isomerase
OG_5772												scaffold3|NIZO4120_4442|272739_274232|498aa		NODE_23|B4077_4143|537894_539387|498aa			scaffold54|NIZO4079_0980|12154_13647|498aa		NC_011969|BCQ_2998|2947025_2948518|498aa		scaffold12|NIZO4116_1755|128664_130157|498aa	scaffold13|NIZO4085_5513|46373_47866|498aa	NODE_23|B4078_2952|30598_32091|498aa	NC_016771|BCN_3012|2943734_2945227|498aa	NODE_7|B4153_3211|30681_32174|498aa	NC_011658|BCAH187_A3214|2987857_2989350|498aa									fcsK	*	L-fuculokinase (EC 2.7.1.51)	rhamnulokinase
OG_6211												scaffold3|NIZO4120_4441|272060_272710|217aa		NODE_23|B4077_4142|537215_537865|217aa			scaffold54|NIZO4079_0981|13676_14326|217aa		NC_011969|BCQ_2999|2948547_2949095|183aa		scaffold12|NIZO4116_1754|127985_128635|217aa	scaffold13|NIZO4085_5514|47895_48545|217aa	NODE_23|B4078_2953|32120_32770|217aa	NC_016771|BCN_3013|2945256_2945804|183aa	NODE_7|B4153_3212|32203_32853|217aa	NC_011658|BCAH187_A3215|2989379_2990029|217aa									fcsA		L-fuculose phosphate aldolase (EC 4.1.2.17)	L-fuculose phosphate aldolase
OG_6210												scaffold3|NIZO4120_4440|271011_272006|332aa		NODE_23|B4077_4141|536166_537161|332aa			scaffold54|NIZO4079_0982|14380_15375|332aa		NC_011969|BCQ_3000|2949251_2950246|332aa		scaffold12|NIZO4116_1753|126936_127931|332aa	scaffold13|NIZO4085_5515|48599_49594|332aa	NODE_23|B4078_2954|32824_33819|332aa	NC_016771|BCN_3014|2945960_2946955|332aa	NODE_7|B4153_3213|32907_33902|332aa	NC_011658|BCAH187_A3216|2990083_2991078|332aa									fcsB	*	fucose ABC transporter,substrate-binding component	periplasmic binding protein/LacI transcriptionalregulator
OG_6209												scaffold3|NIZO4120_4439|269959_270963|335aa		NODE_23|B4077_4140|535114_536118|335aa			scaffold54|NIZO4079_0983|15422_16426|335aa		NC_011969|BCQ_3001|2950293_2951297|335aa		scaffold12|NIZO4116_1752|125885_126889|335aa	scaffold13|NIZO4085_5516|49641_50645|335aa	NODE_23|B4078_2955|33866_34870|335aa	NC_016771|BCN_3015|2947002_2948006|335aa	NODE_7|B4153_3214|33949_34953|335aa	NC_011658|BCAH187_A3217|2991125_2992129|335aa									fcsC	*	fucose ABC transporter, permease component	ribose transport system permease protein RbsC
OG_6208												scaffold3|NIZO4120_4438|268419_269924|502aa		NODE_23|B4077_4139|533574_535079|502aa			scaffold54|NIZO4079_0984|16461_17966|502aa		NC_011969|BCQ_3002|2951332_2952837|502aa		scaffold12|NIZO4116_1751|124345_125850|502aa	scaffold13|NIZO4085_5517|50680_52185|502aa	NODE_23|B4078_2956|34905_36410|502aa	NC_016771|BCN_3016|2948041_2949546|502aa	NODE_7|B4153_3215|34988_36493|502aa	NC_011658|BCAH187_A3218|2992164_2993669|502aa									fcsD	*	fucose ABC transporter, ATP-binding protein	ribose import ATP-binding protein RbsA
OG_6207												scaffold3|NIZO4120_4437|267928_268359|144aa		NODE_23|B4077_4138|533083_533514|144aa			scaffold54|NIZO4079_0985|18026_18457|144aa		NC_011969|BCQ_3003|2952897_2953328|144aa		scaffold12|NIZO4116_1750|123854_124285|144aa	scaffold13|NIZO4085_5518|52245_52676|144aa	NODE_23|B4078_2957|36470_36901|144aa	NC_016771|BCN_3017|2949606_2950037|144aa	NODE_7|B4153_3216|36553_36984|144aa	NC_011658|BCAH187_A3219|2993729_2994160|144aa									fcsU	*	L-fucose mutarotase/D-ribose pyranase	fucose transport protein
OG_6206												scaffold3|NIZO4120_4436|266876_267886|337aa		NODE_23|B4077_4137|532019_533029|337aa			scaffold54|NIZO4079_0986|18499_19509|337aa		NC_011969|BCQ_3004|2953370_2954380|337aa		scaffold12|NIZO4116_1749|122802_123812|337aa	scaffold13|NIZO4085_5519|52718_53728|337aa	NODE_23|B4078_2958|36943_37953|337aa	NC_016771|BCN_3018|2950079_2951089|337aa	NODE_7|B4153_3217|37026_38036|337aa	NC_011658|BCAH187_A3220|2994202_2995212|337aa									fcsR	*	fucose operon transcriptional regulator, LacI family	ribose operon repressor
sugar phosphate
OG_3282	scaffold20|NIZO4117_0001|682_2016|445aa	scaffold15|NIZO4083_4807|110759_112093|445aa	NC_011772|BCG9842_B5573|5129159_5130493|445aa	NODE_200|B4080_5417|115169_116503|445aa	scaffold4|NIZO4084_0512|5319_6653|445aa	NODE_53|B4158_5326|26979_28313|445aa	NC_011725|BCB4264_A5381|5179037_5180371|445aa	scaffold7|NIZO4118_3327|247674_249008|445aa	scaffold7|NIZO4081_4910|9636_10970|445aa	NC_004722|BC5258|5165604_5166938|445aa	scaffold8|NIZO4155_0348|110797_112131|445aa	scaffold8|NIZO4120_3698|13037_14371|445aa	scaffold2|NIZO4088_4383|95514_96848|445aa	NODE_51|B4077_5769|255728_257062|445aa	NODE_98|B4147_5594|333343_334677|445aa	NC_018491|BCK_09095|1841321_1842655|445aa	scaffold3|NIZO4079_2532|222389_223723|445aa	NC_003909|BCE_5375|4961296_4962630|445aa	NC_011969|BCQ_5086|4952499_4953833|445aa	NODE_55|B4086_5198|18634_19968|445aa	scaffold10|NIZO4116_1389|18693_20027|445aa	scaffold2|NIZO4085_1286|266695_268029|445aa	NODE_50|B4078_5116|18832_20166|445aa	NC_016771|BCN_5181|4969853_4971187|445aa	NODE_109|B4153_5466|18832_20166|445aa	NC_011658|BCAH187_A5429|5017530_5018864|445aa	NC_006274|BCZK4955|5048461_5049795|445aa	NC_014335|BACI_c52520|4938770_4940104|445aa	NODE_20|B4087_5610|261380_262714|445aa	NC_012472|BCA_5398|5021379_5022713|445aa	NC_016779|bcf_26345|4975371_4976705|445aa	NC_011773|BCAH820_5349|5046196_5047530|445aa	scaffold10|NIZO4082_1301|162815_164149|445aa		spsC	*	sugar phosphate permease, MFS superfamily	phosphoglycerate transporter family protein
OG_3283	scaffold20|NIZO4117_0002|2036_3070|345aa	scaffold15|NIZO4083_4808|112113_113147|345aa	NC_011772|BCG9842_B5572|5130513_5131547|345aa	NODE_200|B4080_5416|114115_115149|345aa	scaffold4|NIZO4084_0511|4265_5299|345aa	NODE_53|B4158_5327|28333_29367|345aa	NC_011725|BCB4264_A5382|5180391_5181425|345aa	scaffold7|NIZO4118_3326|246620_247654|345aa	scaffold7|NIZO4081_4909|8582_9616|345aa	NC_004722|BC5259|5166958_5167992|345aa	scaffold8|NIZO4155_0349|112151_113185|345aa	scaffold8|NIZO4120_3697|11983_13017|345aa	scaffold2|NIZO4088_4384|96868_97902|345aa	NODE_51|B4077_5768|254674_255708|345aa	NODE_98|B4147_5595|334697_335731|345aa	NC_018491|BCK_09090|1840267_1841301|345aa	scaffold3|NIZO4079_2531|221335_222369|345aa	NC_003909|BCE_5376|4962650_4963684|345aa	NC_011969|BCQ_5087|4953853_4954887|345aa	NODE_55|B4086_5199|19988_21022|345aa	scaffold10|NIZO4116_1390|20047_21081|345aa	scaffold2|NIZO4085_1285|265641_266675|345aa	NODE_50|B4078_5117|20186_21220|345aa	NC_016771|BCN_5182|4971207_4972241|345aa	NODE_109|B4153_5467|20186_21220|345aa	NC_011658|BCAH187_A5430|5018884_5019918|345aa	NC_006274|BCZK4956|5049815_5050849|345aa	NC_014335|BACI_c52530|4940124_4941158|345aa	NODE_20|B4087_5609|260326_261360|345aa	NC_012472|BCA_5399|5022733_5023767|345aa	NC_016779|bcf_26350|4976725_4977759|345aa	NC_011773|BCAH820_5350|5047550_5048584|345aa	scaffold10|NIZO4082_1302|164169_165203|345aa		spsB		transporter, sustrate-binding protein	ABC transporter substrate-binding protein
OG_3284	scaffold20|NIZO4117_0003|3067_3849|261aa	scaffold15|NIZO4083_4809|113144_113926|261aa	NC_011772|BCG9842_B5571|5131544_5132326|261aa	NODE_200|B4080_5415|113336_114118|261aa	scaffold4|NIZO4084_0510|3486_4268|261aa	NODE_53|B4158_5328|29364_30146|261aa	NC_011725|BCB4264_A5383|5181422_5182204|261aa	scaffold7|NIZO4118_3325|245841_246623|261aa	scaffold7|NIZO4081_4908|7803_8585|261aa	NC_004722|BC5260|5167989_5168771|261aa	scaffold8|NIZO4155_0350|113182_113964|261aa	scaffold8|NIZO4120_3696|11204_11986|261aa	scaffold2|NIZO4088_4385|97899_98681|261aa	NODE_51|B4077_5767|253895_254677|261aa	NODE_98|B4147_5596|335728_336510|261aa	NC_018491|BCK_09085|1839488_1840270|261aa	scaffold3|NIZO4079_2530|220556_221338|261aa	NC_003909|BCE_5377|4963681_4964463|261aa	NC_011969|BCQ_5088|4954884_4955666|261aa	NODE_55|B4086_5200|21019_21801|261aa	scaffold10|NIZO4116_1391|21078_21860|261aa	scaffold2|NIZO4085_1284|264862_265644|261aa	NODE_50|B4078_5118|21217_21999|261aa	NC_016771|BCN_5183|4972238_4973020|261aa	NODE_109|B4153_5468|21217_21999|261aa	NC_011658|BCAH187_A5431|5019915_5020697|261aa	NC_006274|BCZK4957|5050846_5051628|261aa	NC_014335|BACI_c52540|4941155_4941937|261aa	NODE_20|B4087_5608|259547_260329|261aa	NC_012472|BCA_5400|5023764_5024546|261aa	NC_016779|bcf_26355|4977756_4978538|261aa	NC_011773|BCAH820_5351|5048581_5049363|261aa	scaffold10|NIZO4082_1303|165200_165982|261aa		spsA	*	membrane-anchored protein	hypothetical protein
OG_3285	scaffold20|NIZO4117_0004|3916_5346|477aa	scaffold15|NIZO4083_4810|113993_115423|477aa	NC_011772|BCG9842_B5570|5132393_5133823|477aa	NODE_200|B4080_5414|111839_113269|477aa	scaffold4|NIZO4084_0509|1989_3419|477aa	NODE_53|B4158_5329|30213_31643|477aa	NC_011725|BCB4264_A5384|5182271_5183701|477aa	scaffold7|NIZO4118_3324|244344_245774|477aa	scaffold7|NIZO4081_4907|6306_7736|477aa	NC_004722|BC5261|5168838_5170268|477aa	scaffold8|NIZO4155_0351|114031_115461|477aa	scaffold8|NIZO4120_3695|9707_11137|477aa	scaffold2|NIZO4088_4386|98748_100178|477aa	NODE_51|B4077_5766|252398_253828|477aa	NODE_98|B4147_5597|336577_338007|477aa	NC_018491|BCK_09080|1837991_1839421|477aa	scaffold3|NIZO4079_2529|219059_220489|477aa	NC_003909|BCE_5378|4964530_4965960|477aa	NC_011969|BCQ_5089|4955733_4957163|477aa	NODE_55|B4086_5201|21868_23298|477aa	scaffold10|NIZO4116_1392|21927_23357|477aa	scaffold2|NIZO4085_1283|263365_264795|477aa	NODE_50|B4078_5119|22066_23496|477aa	NC_016771|BCN_5184|4973087_4974517|477aa	NODE_109|B4153_5469|22066_23496|477aa	NC_011658|BCAH187_A5432|5020764_5022194|477aa	NC_006274|BCZK4958|5051695_5053125|477aa	NC_014335|BACI_c52550|4942004_4943434|477aa	NODE_20|B4087_5607|258050_259480|477aa	NC_012472|BCA_5401|5024613_5026043|477aa	NC_016779|bcf_26360|4978605_4980035|477aa	NC_011773|BCAH820_5352|5049430_5050860|477aa	scaffold10|NIZO4082_1304|166049_167479|477aa		spsK		two-component system, sensor histidine kinase	sensor histidine kinase
OG_3286	scaffold20|NIZO4117_0005|5358_6029|224aa	scaffold15|NIZO4083_4811|115435_116106|224aa	NC_011772|BCG9842_B5569|5133835_5134506|224aa	NODE_200|B4080_5413|111156_111827|224aa	scaffold4|NIZO4084_0508|1306_1977|224aa	NODE_53|B4158_5330|31655_32326|224aa	NC_011725|BCB4264_A5385|5183713_5184384|224aa	scaffold7|NIZO4118_3323|243661_244332|224aa	scaffold7|NIZO4081_4906|5623_6294|224aa	NC_004722|BC5262|5170280_5170954|225aa	scaffold8|NIZO4155_0352|115473_116144|224aa	scaffold8|NIZO4120_3694|9024_9695|224aa	scaffold2|NIZO4088_4387|100190_100861|224aa	NODE_51|B4077_5765|251715_252386|224aa	NODE_98|B4147_5598|338019_338690|224aa	NC_018491|BCK_09075|1837308_1837979|224aa	scaffold3|NIZO4079_2528|218376_219047|224aa	NC_003909|BCE_5379|4965972_4966643|224aa	NC_011969|BCQ_5090|4957175_4957846|224aa	NODE_55|B4086_5202|23310_23981|224aa	scaffold10|NIZO4116_1393|23369_24040|224aa	scaffold2|NIZO4085_1282|262682_263353|224aa	NODE_50|B4078_5120|23508_24179|224aa	NC_016771|BCN_5185|4974529_4975200|224aa	NODE_109|B4153_5470|23508_24179|224aa	NC_011658|BCAH187_A5433|5022206_5022877|224aa	NC_006274|BCZK4959|5053137_5053808|224aa	NC_014335|BACI_c52560|4943446_4944117|224aa	NODE_20|B4087_5606|257367_258038|224aa	NC_012472|BCA_5402|5026055_5026726|224aa	NC_016779|bcf_26365|4980047_4980718|224aa	NC_011773|BCAH820_5353|5050872_5051543|224aa	scaffold10|NIZO4082_1305|167491_168162|224aa		spsR		two-component system, response regulator	DNA-binding response regulator
myo-inositol
OG_4967		scaffold49|NIZO4083_3210|14774_15565|264aa												NODE_32|B4077_3502|47496_48287|264aa		NC_018491|BCK_22270|4341818_4342609|264aa											NC_006274|BCZK2257|2389054_2389845|264aa NC_007103|pE33L466_0306|306351_307142|264aa	NC_014335|BACI_c24860|2344475_2345266|264aa		NC_012472|BCA_2602|2422892_2423683|264aa	NC_016779|bcf_12605|2383760_2384551|264aa	NC_011773|BCAH820_2533|2405794_2406585|264aa	scaffold35|NIZO4082_3969|66749_67540|264aa	NC_000964|BSU39750|4082030_4082845|272aa	iolB		5-deoxy-glucuronate isomerase (EC 5.3.1.30)	5-deoxy-D-glucuronic acid isomerase
OG_5360		scaffold49|NIZO4083_3209|13824_14669|282aa												NODE_32|B4077_3503|48393_49238|282aa		NC_018491|BCK_22275|4342712_4343557|282aa											NC_006274|BCZK2256|2388103_2388948|282aa NC_007103|pE33L466_0305|305400_306245|282aa	NC_014335|BACI_c24850|2343524_2344369|282aa		NC_012472|BCA_2601|2421941_2422786|282aa	NC_016779|bcf_12600|2382809_2383654|282aa	NC_011773|BCAH820_2532|2404843_2405688|282aa	scaffold35|NIZO4082_3968|65800_66687|296aa		iolJ	*	6-phospho-5-dehydro-2-deoxy-D-gluconate aldolase (EC 4.1.2.29)	fructose-bisphosphate aldolase
OG_5286		scaffold49|NIZO4083_3208|12839_13735|299aa												NODE_32|B4077_3504|49367_50263|299aa		NC_018491|BCK_22280|4343686_4344582|299aa											NC_006274|BCZK2255|2387078_2387974|299aa NC_007103|pE33L466_0303|303368_304264|299aa	NC_014335|BACI_c24840|2342499_2343395|299aa		NC_012472|BCA_2600|2420916_2421812|299aa	NC_016779|bcf_12595|2381784_2382680|299aa	NC_011773|BCAH820_2531|2403818_2404714|299aa	scaffold35|NIZO4082_3967|64774_65670|299aa	NC_000964|BSU39720|4078173_4079066|298aa	iolE		Inosose dehydratase (EC 4.2.1.44)	2-keto-myo-inositol dehydratase
OG_5017		scaffold49|NIZO4083_3207|10782_12716|645aa												NODE_32|B4077_3505|50386_52320|645aa		NC_018491|BCK_22285|4344705_4346639|645aa											NC_006274|BCZK2254|2385021_2386955|645aa NC_007103|pE33L466_0302|301311_303245|645aa	NC_014335|BACI_c24830|2340442_2342376|645aa		NC_012472|BCA_2599|2418859_2420793|645aa	NC_016779|bcf_12590|2379727_2381661|645aa	NC_011773|BCAH820_2530|2401761_2403695|645aa	scaffold35|NIZO4082_3966|62717_64651|645aa	NC_000964|BSU39730|4079083_4080996|638aa	iolD	*	3D-(3,5/4)-trihydroxycyclohexane-1,2-dionehydrolase (EC 3.7.1.22)	Epi-inositol hydrolase
OG_85		scaffold49|NIZO4083_3206|9125_10627|501aa												NODE_32|B4077_3506|52475_53938|488aa		NC_018491|BCK_22290|4346794_4348257|488aa											NC_006274|BCZK2253|2383400_2384866|489aa NC_007103|pE33L466_0301|299708_301171|488aa	NC_014335|BACI_c24820|2338785_2340287|501aa		NC_012472|BCA_2598|2417241_2418704|488aa	NC_016779|bcf_12585|2378109_2379572|488aa	NC_011773|BCAH820_2529|2400143_2401606|488aa	scaffold35|NIZO4082_3965|61099_62562|488aa		iolA		Methylmalonate-semialdehyde dehydrogenase [inositol] (EC 1.2.1.27)	methylmalonate-semialdehyde dehydrogenase
OG_5016		scaffold49|NIZO4083_3205|8088_9086|333aa												NODE_32|B4077_3507|54017_55015|333aa		NC_018491|BCK_22295|4348336_4349334|333aa											NC_006274|BCZK2252|2382324_2383322|333aa NC_007103|pE33L466_0300|298630_299628|333aa	NC_014335|BACI_c24810|2337748_2338746|333aa		NC_012472|BCA_2597|2416164_2417162|333aa	NC_016779|bcf_12580|2377032_2378030|333aa	NC_011773|BCAH820_2528|2399442_2400065|208aa	scaffold35|NIZO4082_3964|60022_61020|333aa	NC_000964|BSU39740|4081029_4082006|326aa	iolC		5-keto-2-deoxygluconokinase (EC 2.7.1.92)	myo-inositol catabolism protein
OG_4618		scaffold49|NIZO4083_3204|6957_7982|342aa												NODE_32|B4077_3508|55087_56112|342aa		NC_018491|BCK_22300|4349406_4350431|342aa											NC_006274|BCZK2251|2381199_2382224|342aa NC_007103|pE33L466_0299|297501_298526|342aa NC_007103|pE33L466_0294|289919_290971|351aa	NC_014335|BACI_c24800|2336623_2337648|342aa		NC_012472|BCA_2596|2415043_2416068|342aa	NC_016779|bcf_12575|2375911_2376936|342aa	NC_011773|BCAH820_2526|2397940_2398803|288aa	scaffold35|NIZO4082_3963|58893_59918|342aa	NC_000964|BSU10850|1164370_1165398|343aa NC_000964|BSU27770|2838847_2839872|342aa	iolG		Myo-inositol 2-dehydrogenase (EC 1.1.1.18)	dehydrogenase/oxidase
OG_4851		scaffold49|NIZO4083_3203|5182_6462|427aa												NODE_32|B4077_3509|56611_57891|427aa		NC_018491|BCK_22305|4350926_4352206|427aa											NC_006274|BCZK2250|2379425_2380705|427aa NC_007103|pE33L466_0298|295728_297008|427aa	NC_014335|BACI_c24790|2334848_2336128|427aa		NC_012472|BCA_2594|2413272_2414552|427aa	NC_016779|bcf_12570|2374140_2375420|427aa	NC_011773|BCAH820_2525|2396164_2397444|427aa	scaffold35|NIZO4082_3962|57121_58401|427aa	NC_000964|BSU18540|2021223_2022467|415aa NC_000964|BSU27760|2837469_2838776|436aa	iolT	*	polyol transporter, MFS superfamily	alpha-ketoglutarate permease
OG_4904		scaffold49|NIZO4083_3202|4094_5095|334aa												NODE_32|B4077_3510|57980_58981|334aa		NC_018491|BCK_22310|4352295_4353296|334aa											NC_006274|BCZK2249|2378335_2379336|334aa NC_007103|pE33L466_0297|294637_295641|335aa NC_007103|pE33L466_0296|292765_293760|332aa NC_007103|pE33L466_0304|304336_305334|333aa	NC_014335|BACI_c24780|2333758_2334759|334aa		NC_012472|BCA_2593|2412183_2413184|334aa	NC_016779|bcf_12565|2373051_2374052|334aa	NC_011773|BCAH820_2524|2395074_2396075|334aa	scaffold35|NIZO4082_3961|56031_57032|334aa	NC_000964|BSU10840|1163148_1164161|338aa	iolR		transcriptional regulator myo-inositol operon, LacI family	LacI family transcriptional regulator
Gal-GalNAc
OG_6064													scaffold21|NIZO4088_3679|91518_92378|287aa	NODE_24|B4077_1460|94844_95704|287aa			scaffold53|NIZO4079_3338|52175_53035|287aa		NC_011969|BCQ_1986|1963500_1964360|287aa	NODE_72|B4086_1888|8012_8872|287aa	scaffold7|NIZO4116_4440|182914_183774|287aa	scaffold9|NIZO4085_4175|105509_106369|287aa	NODE_12|B4078_1824|105694_106554|287aa	NC_016771|BCN_1915|1919386_1920246|287aa	NODE_117|B4153_1877|107522_108382|287aa	NC_011658|BCAH187_A2101|1960581_1961441|287aa									araC		AraC family transcriptional regulator	AraC family transcriptional regulator
OG_6065													scaffold57|NIZO4088_5807|18554_19897|448aa	NODE_24|B4077_1459|93331_94674|448aa			scaffold53|NIZO4079_3337|50662_52005|448aa		NC_011969|BCQ_1985|1964333_1965874|514aa	NODE_72|B4086_1889|9043_10386|448aa	scaffold7|NIZO4116_4441|183945_185288|448aa	scaffold9|NIZO4085_4174|103995_105338|448aa	NODE_12|B4078_1823|104180_105523|448aa	NC_016771|BCN_1916|1920417_1921760|448aa	NODE_117|B4153_1876|106008_107351|448aa	NC_011658|BCAH187_A2102|1961612_1962955|448aa									agaB	*	N-Acetyl-D-hexosamine ABC transporter, sugar-binding protein	sugar ABC transporter sugar-binding protein
OG_5526													scaffold57|NIZO4088_5805|17594_18484|297aa	NODE_24|B4077_1458|92371_93261|297aa			scaffold53|NIZO4079_3336|49701_50591|297aa		NC_011969|BCQ_1987|1965945_1966835|297aa	NODE_72|B4086_1890|10457_11347|297aa	scaffold7|NIZO4116_4442|185359_186249|297aa	scaffold9|NIZO4085_4173|103034_103669|212aa	NODE_12|B4078_1822|103219_104109|297aa	NC_016771|BCN_1917|1921831_1922721|297aa	NODE_117|B4153_1875|105047_105673|209aa	NC_011658|BCAH187_A2103|1963026_1963916|297aa									agaC	*	N-Acetyl-D-hexosamine ABC transport system,permease	N-Acetyl-D-glucosamine ABC transport system,permease protein
OG_6000													scaffold57|NIZO4088_5804|16590_17579|330aa	NODE_24|B4077_1457|91366_92355|330aa			scaffold53|NIZO4079_3335|48696_49685|330aa		NC_011969|BCQ_1988|1966851_1967840|330aa	NODE_72|B4086_1891|11363_12352|330aa	scaffold7|NIZO4116_4443|186265_187254|330aa	scaffold9|NIZO4085_4172|102029_103018|330aa	NODE_12|B4078_1821|102214_103203|330aa	NC_016771|BCN_1918|1922737_1923726|330aa	NODE_117|B4153_1874|104042_105031|330aa	NC_011658|BCAH187_A2104|1963932_1964921|330aa									agaD	*	N-Acetyl-D-hexosamine ABC transport system,permease	ABC-type sugar transport system, permeasecomponent
OG_6066													scaffold57|NIZO4088_5803|14406_16577|724aa	NODE_24|B4077_1456|89182_91353|724aa			scaffold53|NIZO4079_3334|46512_48683|724aa		NC_011969|BCQ_1989|1967853_1970024|724aa	NODE_72|B4086_1892|12365_14536|724aa	scaffold7|NIZO4116_4444|187267_189438|724aa	scaffold9|NIZO4085_4171|99845_102016|724aa	NODE_12|B4078_1820|100030_102201|724aa	NC_016771|BCN_1919|1923739_1925910|724aa	NODE_117|B4153_1873|101858_104029|724aa	NC_011658|BCAH187_A2105|1964934_1967105|724aa									lnbP		1,3-beta-galactosyl-N-acetylhexosamine phosphorylase (EC 2.4.1.211)	Lacto-N-biose phosphorylase (EC 2.4.1.211)
OG_6226													scaffold57|NIZO4088_5802|14249_14416|56aa	NODE_24|B4077_1455|89025_89192|56aa			scaffold53|NIZO4079_3333|46355_46522|56aa		NC_011969|BCQ_1990|1970014_1970181|56aa	NODE_72|B4086_1893|14526_14693|56aa	scaffold7|NIZO4116_4445|189428_189595|56aa	scaffold9|NIZO4085_4170|99688_99855|56aa	NODE_12|B4078_1819|99873_100040|56aa		NODE_117|B4153_1872|101701_101868|56aa	NC_011658|BCAH187_A2106|1967095_1967262|56aa									-		hypothetical protein	hypothetical protein
OG_6067													scaffold57|NIZO4088_5801|13238_14137|300aa	NODE_24|B4077_1454|88021_88917|299aa			scaffold53|NIZO4079_3332|45347_46246|300aa		NC_011969|BCQ_1991|1970290_1971186|299aa	NODE_72|B4086_1894|14802_15698|299aa	scaffold7|NIZO4116_4446|189704_190600|299aa	scaffold9|NIZO4085_4169|98683_99579|299aa	NODE_12|B4078_1818|98868_99764|299aa	NC_016771|BCN_1920|1926176_1927072|299aa	NODE_117|B4153_1871|100696_101592|299aa	NC_011658|BCAH187_A2107|1967371_1968267|299aa									agaK	*	N-acetylgalactosamine kinase (EC 2.7.1.157)/transcriptional repressor, ROK family	N-acetylglucosamine-6P-responsivetranscriptional repressor NagC, ROK family
OG_5649													scaffold57|NIZO4088_5800|12010_13176|389aa	NODE_24|B4077_1453|86790_87956|389aa			scaffold53|NIZO4079_3331|44075_45241|389aa		NC_011969|BCQ_1992|1971255_1972421|389aa	NODE_72|B4086_1895|15767_16933|389aa	scaffold7|NIZO4116_4447|190669_191835|389aa	scaffold9|NIZO4085_4168|97448_98614|389aa	NODE_12|B4078_1817|97633_98799|389aa	NC_016771|BCN_1921|1927141_1928307|389aa	NODE_117|B4153_1870|99461_100627|389aa	NC_011658|BCAH187_A2108|1968336_1969502|389aa									agaS	*	Galactosamine-6-phosphate isomerase (EC5.3.1.-)	putative tagatose-6-phosphate ketose/aldose isomerase
OG_5650													scaffold57|NIZO4088_5799|10841_11989|383aa	NODE_24|B4077_1452|85621_86769|383aa			scaffold53|NIZO4079_3330|42906_44054|383aa		NC_011969|BCQ_1993|1972442_1973590|383aa	NODE_72|B4086_1896|16954_18102|383aa	scaffold7|NIZO4116_4448|191856_193004|383aa	scaffold9|NIZO4085_4167|96279_97427|383aa	NODE_12|B4078_1816|96464_97612|383aa	NC_016771|BCN_1922|1928328_1929476|383aa	NODE_117|B4153_1869|98292_99440|383aa	NC_011658|BCAH187_A2109|1969523_1970671|383aa									agaA		N-acetylgalactosamine-6-phosphate deacetylase (EC3.5.1.25)	N-acetylglucosamine-6-phosphate deacetylase
OG_5477													scaffold57|NIZO4088_5798|9879_10814|312aa	NODE_24|B4077_1451|84659_85594|312aa			scaffold53|NIZO4079_3329|41941_42879|313aa		NC_011969|BCQ_1994|1973617_1974552|312aa	NODE_72|B4086_1897|18129_19064|312aa	scaffold7|NIZO4116_4449|193031_193966|312aa	scaffold9|NIZO4085_4166|95317_96252|312aa	NODE_12|B4078_1815|95502_96437|312aa	NC_016771|BCN_1923|1929503_1930438|312aa	NODE_117|B4153_1868|97330_98265|312aa	NC_011658|BCAH187_A2110|1970698_1971633|312aa									agaY		Tagatose-6-phosphate kinase (EC 2.7.1.144)	tagatose-6-phosphate kinase
OG_5826													scaffold57|NIZO4088_5797|8856_9863|336aa	NODE_24|B4077_1450|83636_84643|336aa			scaffold53|NIZO4079_3328|40921_41928|336aa		NC_011969|BCQ_1995|1974568_1975575|336aa	NODE_72|B4086_1898|19080_20087|336aa	scaffold7|NIZO4116_4450|193982_194989|336aa	scaffold9|NIZO4085_4165|94294_95301|336aa	NODE_12|B4078_1814|94479_95486|336aa	NC_016771|BCN_1924|1930454_1931461|336aa	NODE_117|B4153_1867|96307_97314|336aa	NC_011658|BCAH187_A2111|1971649_1972656|336aa									agaZ		Tagatose 1,6-bisphosphate aldolase (EC 4.1.2.40)	tagatose 1,6-diphosphate aldolase
OG_5120													scaffold57|NIZO4088_5796|4049_8401|1451aa	NODE_24|B4077_1449|78806_83182|1459aa			scaffold53|NIZO4079_3327|36035_40411|1459aa		NC_011969|BCQ_1996|1976085_1980461|1459aa	NODE_72|B4086_1899|20597_24973|1459aa	scaffold7|NIZO4116_4451|195499_199875|1459aa	scaffold9|NIZO4085_4164|89408_93784|1459aa	NODE_12|B4078_1813|89593_93969|1459aa	NC_016771|BCN_1925|1932049_1936347|1433aa	NODE_117|B4153_1866|91421_95797|1459aa	NC_011658|BCAH187_A2112|1973166_1977542|1459aa									agaM1	*	endo-alpha-N-acetylgalactosaminidase (3.2.1.97), extracellular	hypothetical protein
OG_5120													scaffold57|NIZO4088_5795|276_3776|1167aa	NODE_24|B4077_1448|74903_78403|1167aa						NODE_72|B4086_1900|25316_28834|1173aa	scaffold7|NIZO4116_4452|200218_203736|1173aa	scaffold9|NIZO4085_4163|85547_89065|1173aa	NODE_12|B4078_1812|85732_89250|1173aa	NC_016771|BCN_1926|1936690_1940208|1173aa	NODE_117|B4153_1865|87560_91078|1173aa	NC_011658|BCAH187_A2113|1977885_1981403|1173aa									agaM2	*	endo-alpha-N-acetylgalactosaminidase (3.2.1.97), extracellular	hypothetical protein
OG_5439													scaffold6|NIZO4088_2890|699_2189|497aa	NODE_24|B4077_1447|72663_74147|495aa			scaffold53|NIZO4079_3325|34141_35631|497aa		NC_011969|BCQ_1997|1980863_1982356|498aa	NODE_72|B4086_1901|29504_30994|497aa	scaffold7|NIZO4116_4453|204406_205896|497aa	scaffold9|NIZO4085_4162|83387_84877|497aa	NODE_12|B4078_1811|83572_85065|498aa	NC_016771|BCN_1927|1940872_1942368|499aa	NODE_117|B4153_1864|85400_86890|497aa	NC_011658|BCAH187_A2114|1982070_1983563|498aa	NC_007103|pE33L466_0356|354983_356473|497aa								galT		Galactose-1-phosphate uridylyltransferase (EC 2.7.7.10)	galactose-1-phosphate uridylyltransferase
N-acetyl-galactosamine
OG_9457																NC_018491|BCK_25510|4993784_4995034|417aa	scaffold12|NIZO4079_4681|44978_46228|417aa	NC_003909|BCE_1899|1831443_1832693|417aa									NC_006274|BCZK1634|1721503_1722753|417aa								agaB	*	N-Acetyl-hexosamine ABC transport system,sugar-binding protein	extracellular solute-binding protein, putative
OG_6509																NC_018491|BCK_25505|4992786_4993730|315aa	scaffold12|NIZO4079_4680|43980_44924|315aa	NC_003909|BCE_1900|1832747_1833691|315aa									NC_006274|BCZK1635|1722807_1723751|315aa								agaC	*	N-Acetyl-hexosamine ABC transport system, permease protein 1	carbohydrate ABC transporter permease
OG_6510																NC_018491|BCK_25500|4991960_4992796|279aa	scaffold12|NIZO4079_4679|43154_43987|278aa	NC_003909|BCE_1901|1833684_1834517|278aa									NC_006274|BCZK1636|1723744_1724577|278aa								agaD	*	N-Acetyl-hexosamine ABC transport system, permease protein 2	arabinose/arabinan permease
OG_7068																NC_018491|BCK_25495|4990668_4991933|422aa	scaffold12|NIZO4079_4678|41862_43127|422aa	NC_003909|BCE_1902|1834544_1835809|422aa									NC_006274|BCZK1637|1724604_1725869|422aa								mviM		oxidoreductase family protein	oxidoreductase family protein
OG_7035																NC_018491|BCK_25490|4989784_4990503|240aa	scaffold12|NIZO4079_4677|40978_41697|240aa	NC_003909|BCE_1903|1835974_1836693|240aa									NC_006274|BCZK1638|1726034_1726753|240aa								agaR		transcriptional regulator of N-Acetylglucosamine utilization, GntR family	transcriptional regulator, GntR family
OG_5649																NC_018491|BCK_25485|4988519_4989706|396aa	scaffold12|NIZO4079_4676|39713_40900|396aa	NC_003909|BCE_1904|1836771_1837958|396aa									NC_006274|BCZK1639|1726831_1728018|396aa								agaS		Galactosamine-6-phosphate isomerase (EC5.3.1.-)	Galactosamine-6-phosphate isomerase
OG_5650																NC_018491|BCK_25480|4987349_4988512|388aa	scaffold12|NIZO4079_4675|38543_39682|380aa	NC_003909|BCE_1905|1837965_1839128|388aa									NC_006274|BCZK1640|1728025_1729188|388aa								agaA		N-acetylglucosamine-6-phosphate deacetylase (EC3.5.1.25)	N-acetylglucosamine-6-phosphate deacetylase
OG_9456																NC_018491|BCK_25475|4986499_4987344|282aa	scaffold12|NIZO4079_4674|37693_38538|282aa	NC_003909|BCE_1906|1839133_1839978|282aa									NC_006274|BCZK1641|1729193_1730038|282aa								agaY		Tagatose 1,6-bisphosphate aldolase (EC 4.1.2.40)	tagatose-bisphosphate aldolase
OG_5477																NC_018491|BCK_25470|4985563_4986486|308aa	scaffold12|NIZO4079_4673|36757_37680|308aa	NC_003909|BCE_1907|1839991_1840914|308aa									NC_006274|BCZK1642|1730051_1730974|308aa								agaZ		Tagatose-6-phosphate kinase (EC 2.7.1.144)	Tagatose-6-phosphate kinase
OG_9455																NC_018491|BCK_25465|4984602_4985543|314aa	scaffold12|NIZO4079_4672|35796_36737|314aa	NC_003909|BCE_1908|1840934_1841875|314aa									NC_006274|BCZK1643|1730994_1731935|314aa								agaK	*	N-acetylgalactosamine kinase (EC 2.7.1.157)	glucokinase, putative
oligogalacturonate
OG_22272																											NC_007103|pE33L466_0340|337961_338743|261aa								kdgR		IclR family transcriptional regulator	IclR family transcriptional regulator
OG_9156																											NC_007103|pE33L466_0341|339038_339688|217aa							NC_000964|BSU22100|2323009_2323599|197aa	kdgA		4-Hydroxy-2-oxoglutarate aldolase (EC 4.1.3.16) / 2-dehydro-3-deoxyphosphogluconate aldolase (EC 4.1.2.14)	keto-hydroxyglutarate-aldolase/keto-deoxy-phosphogluconate aldolase
OG_22270																											NC_007103|pE33L466_0342|339691_340695|335aa								kdgK		2-dehydro-3-deoxygluconate kinase (EC 2.7.1.45)	2-dehydro-3-deoxygluconokinase
OG_10189																																		NC_000964|BSU22090|2321972_2322964|331aa	kdgT		2-keto-3-deoxygluconate permease (KDG permease)	2-keto-3-deoxygluconate permease
OG_10190																																		NC_000964|BSU22110|2323601_2324575|325aa	kdgK		2-dehydro-3-deoxygluconate kinase (EC 2.7.1.45)	2-keto-3-deoxygluconate kinase
OG_10191																																		NC_000964|BSU22120|2324613_2325632|340aa	kdgR		Transcriptional regulator KdgR, KDG operon repressor	Kdg operon transcriptional regulator
OG_9157																											NC_007103|pE33L466_0343|340727_341557|277aa							NC_000964|BSU22130|2325854_2326681|276aa	kduI		4-deoxy-L-threo-5-hexosulose-uronate ketol-isomerase (EC 5.3.1.17)	5-keto-4-deoxyuronate isomerase
OG_9158																											NC_007103|pE33L466_0344|341590_342366|259aa							NC_000964|BSU22140|2326683_2327447|255aa	kduD		2-deoxy-D-gluconate 3-dehydrogenase (EC 1.1.1.125)	2-deoxy-D-gluconate 3-dehydrogenase
